# Supplementary material for: Crystallization of Nano-Sized Macromolecules by the Example of Hexakis-[4-{(N-Allylimino)methyl}phenoxy]cyclotriphosphazene
Source: Nanomaterials (Basel). 2022 Jun 30;12(13):2268. doi: 10.3390/nano12132268 (PMC9268015; doi:10.3390/nano12132268)
Supplement: Supplementary file 1 [file nanomaterials-12-02268-s001.zip]

Archive with 3 entries (2 files):
- Supplementary Materials/
- Supplementary Materials/checkcif_APP.pdf
- Supplementary Materials/APP.cif
