# Supplementary material for: Crystallization of Nano-Sized Macromolecules by the Example of Hexakis-[4-{(N-Allylimino)methyl}phenoxy]cyclotriphosphazene
Source: Nanomaterials (Basel). 2022 Jun 30;12(13):2268. doi: 10.3390/nano12132268 (PMC9268015; doi:10.3390/nano12132268)
Supplement: Supplementary file 1 [file nanomaterials-12-02268-s001.zip › Supplementary Materials/APP.cif]

data_APP
_vrf_PLAT220_APP
;
PROBLEM: NonSolvent   Resd 1  C   Ueq(max)/Ueq(min) Range        7.2 Ratio 
RESPONSE: All allyl groups are severely disordered at the accessed temperature. 
;
_vrf_PLAT234_APP
;
PROBLEM: Large Hirshfeld Difference C29      --C30      .       0.27 Ang.  
RESPONSE: All allyl groups are severely disordered at the accessed temperature. 
;
_audit_creation_date               2022-05-21
_audit_creation_method
;
Olex2 1.3
(compiled 2020.11.12 svn.r5f609507 for OlexSys, GUI svn.r6408)
;
_shelxl_version_number             2014/6
_audit_contact_author_address      ?
_audit_contact_author_email        ?
_audit_contact_author_name         ''
_audit_contact_author_phone        ?
_publ_contact_author_id_orcid      ?
_publ_section_references
;
Dolomanov, O.V., Bourhis, L.J., Gildea, R.J, Howard, J.A.K. & Puschmann, H.
 (2009), J. Appl. Cryst. 42, 339-341.

Sheldrick, G.M. (2008). Acta Cryst. A64, 112-122.

Sheldrick, G.M. (2015). Acta Cryst. A71, 3-8.
;
_chemical_name_common              ?
_chemical_name_systematic          ?
_chemical_formula_moiety           'C60 H60 N9 O6 P3'
_chemical_formula_sum              'C60 H60 N9 O6 P3'
_chemical_formula_weight           1096.08
_chemical_melting_point            ?
loop_
  _atom_type_symbol
  _atom_type_description
  _atom_type_scat_dispersion_real
  _atom_type_scat_dispersion_imag
  _atom_type_scat_source
 'C' 'C' 0.0033 0.0016 'International Tables Vol C Tables 4.2.6.8 and 6.1.1.4'
 'H' 'H' 0.0000 0.0000 'International Tables Vol C Tables 4.2.6.8 and 6.1.1.4'
 'N' 'N' 0.0061 0.0033 'International Tables Vol C Tables 4.2.6.8 and 6.1.1.4'
 'O' 'O' 0.0106 0.0060 'International Tables Vol C Tables 4.2.6.8 and 6.1.1.4'
 'P' 'P' 0.1023 0.0942 'International Tables Vol C Tables 4.2.6.8 and 6.1.1.4'

_shelx_space_group_comment
;
The symmetry employed for this shelxl refinement is uniquely defined
by the following loop, which should always be used as a source of
symmetry information in preference to the above space-group names.
They are only intended as comments.
;
_space_group_crystal_system        'monoclinic'
_space_group_IT_number             14
_space_group_name_H-M_alt          'P 1 21/n 1'
_space_group_name_Hall             '-P 2yn'
loop_
  _space_group_symop_operation_xyz
 'x, y, z'
 '-x+1/2, y+1/2, -z+1/2'
 '-x, -y, -z'
 'x-1/2, -y-1/2, z-1/2'

_cell_length_a                     8.4373(2)
_cell_length_b                     14.9917(3)
_cell_length_c                     46.2319(8)
_cell_angle_alpha                  90
_cell_angle_beta                   94.4940(10)
_cell_angle_gamma                  90
_cell_volume                       5829.9(2)
_cell_formula_units_Z              4
_cell_measurement_reflns_used      9890
_cell_measurement_temperature      296.15
_cell_measurement_theta_max        30.45
_cell_measurement_theta_min        2.21
_shelx_estimated_absorpt_T_max     0.984
_shelx_estimated_absorpt_T_min     0.969
_exptl_absorpt_coefficient_mu      0.160
_exptl_absorpt_correction_T_max    0.7461
_exptl_absorpt_correction_T_min    0.5914
_exptl_absorpt_correction_type     multi-scan
_exptl_absorpt_process_details
;
SADABS-2016/2 (Bruker,2016/2) was used for absorption correction.
wR2(int) was 0.1403 before and 0.0530 after correction.
The Ratio of minimum to maximum transmission is 0.7927.
The \l/2 correction factor is Not present.
;
_exptl_absorpt_special_details     ?
_exptl_crystal_colour              black
_exptl_crystal_colour_primary      black
_exptl_crystal_density_diffrn      1.249
_exptl_crystal_density_meas        .
_exptl_crystal_density_method      ?
_exptl_crystal_description         prism
_exptl_crystal_F_000               2304
_exptl_crystal_size_max            0.2
_exptl_crystal_size_mid            0.15
_exptl_crystal_size_min            0.1
_exptl_transmission_factor_max     ?
_exptl_transmission_factor_min     ?
_diffrn_reflns_av_R_equivalents    0.0723
_diffrn_reflns_av_unetI/netI       0.0528
_diffrn_reflns_Laue_measured_fraction_full  0.999
_diffrn_reflns_Laue_measured_fraction_max  0.998
_diffrn_reflns_limit_h_max         10
_diffrn_reflns_limit_h_min         -10
_diffrn_reflns_limit_k_max         18
_diffrn_reflns_limit_k_min         -19
_diffrn_reflns_limit_l_max         59
_diffrn_reflns_limit_l_min         -57
_diffrn_reflns_number              66102
_diffrn_reflns_point_group_measured_fraction_full  0.999
_diffrn_reflns_point_group_measured_fraction_max  0.998
_diffrn_reflns_theta_full          25.242
_diffrn_reflns_theta_max           26.999
_diffrn_reflns_theta_min           1.898
_diffrn_ambient_temperature        296.15
_diffrn_detector_area_resol_mean   ?
_diffrn_measured_fraction_theta_full  0.999
_diffrn_measured_fraction_theta_max  0.998
_diffrn_measurement_device_type    'Bruker Quest D8'
_diffrn_measurement_method         '\f and \w scans'
_diffrn_radiation_monochromator    'graphite'
_diffrn_radiation_type             MoK\a
_diffrn_radiation_wavelength       0.71073
_diffrn_source                     ?
_diffrn_source_current             1.4
_diffrn_source_power               0.07
_diffrn_source_voltage             50.0
_diffrn_standards_number           0
_reflns_Friedel_coverage           0.000
_reflns_Friedel_fraction_full      .
_reflns_Friedel_fraction_max       .
_reflns_number_gt                  8108
_reflns_number_total               12686
_reflns_special_details
;
 Reflections were merged by SHELXL according to the crystal
 class for the calculation of statistics and refinement.
 
 _reflns_Friedel_fraction is defined as the number of unique
 Friedel pairs measured divided by the number that would be
 possible theoretically, ignoring centric projections and
 systematic absences.
;
_reflns_threshold_expression       'I > 2\s(I)'
_computing_cell_refinement         ?
_computing_data_collection         ?
_computing_data_reduction          ?
_computing_molecular_graphics      'Olex2 1.3 (Dolomanov et al., 2009)'
_computing_publication_material    'Olex2 1.3 (Dolomanov et al., 2009)'
_computing_structure_refinement    'XL  (Sheldrick, 2008)'
_computing_structure_solution      'SHELXT 2014/4 (Sheldrick, 2014)'
_refine_diff_density_max           0.314
_refine_diff_density_min           -0.277
_refine_diff_density_rms           0.048
_refine_ls_extinction_coef         .
_refine_ls_extinction_method       none
_refine_ls_goodness_of_fit_ref     1.075
_refine_ls_hydrogen_treatment      constr
_refine_ls_matrix_type             full
_refine_ls_number_parameters       769
_refine_ls_number_reflns           12686
_refine_ls_number_restraints       197
_refine_ls_R_factor_all            0.1237
_refine_ls_R_factor_gt             0.0782
_refine_ls_restrained_S_all        1.097
_refine_ls_shift/su_max            0.000
_refine_ls_shift/su_mean           0.000
_refine_ls_structure_factor_coef   Fsqd
_refine_ls_weighting_details      
 'w=1/[\s^2^(Fo^2^)+(0.0781P)^2^+3.4618P] where P=(Fo^2^+2Fc^2^)/3'
_refine_ls_weighting_scheme        calc
_refine_ls_wR_factor_gt            0.1818
_refine_ls_wR_factor_ref           0.2024
_refine_special_details            ?
_olex2_refinement_description
;
1. Fixed Uiso
 At 1.2 times of:
  All C(H) groups, All C(H,H) groups, All C(H,H,H,H) groups
2. Restrained distances
 C39-C40
 1.35 with sigma of 0.01
 C40-C38 = C38'-C40'
 2.5 with sigma of 0.02
 C39'-C40'
 1.3 with sigma of 0.02
 C49-C48
 1.5 with sigma of 0.02
 C49'-C50'
 1.35 with sigma of 0.02
 C49'-C48'
 1.55 with sigma of 0.02
 C48'-C50'
 2.5 with sigma of 0.02
 C60-C59
 1.35 with sigma of 0.02
 C20-C19
 1.35 with sigma of 0.02
 C40-C39
 1.35 with sigma of 0.02
 C10'-C9'
 1.35 with sigma of 0.02
 C9-C8
 1.55 with sigma of 0.02
 C39-C38
 1.55 with sigma of 0.02
 C39'-C38'
 1.55 with sigma of 0.02
 C30-C29
 1.35 with sigma of 0.02
 C29'-C28'
 1.55 with sigma of 0.02
 C48-C50
 2.5 with sigma of 0.02
 C59'-C58
 1.5 with sigma of 0.02
 C19-C20 \\sim C19'-C20'
 with sigma of 0.02
 C39'-C40' \\sim C39-C40
 with sigma of 0.02
 C38-C39 \\sim C38'-C39'
 with sigma of 0.02
 C59-C60 \\sim C59'-C60'
 with sigma of 0.02
 C49'-C50' \\sim C49-C50
 with sigma of 0.02
 C49-C48 \\sim C49'-C48'
 with sigma of 0.02
 C9'-C10' \\sim C9-C10
 with sigma of 0.02
 C9-C8 \\sim C9'-C8'
 with sigma of 0.02
 C29'-C30' \\sim C29-C30
 with sigma of 0.02
 C29'-C28' \\sim C28-C29
 with sigma of 0.02
3. Uiso/Uaniso restraints and constraints
Uanis(C40) \\sim Ueq, Uanis(C40') \\sim Ueq, Uanis(C39') \\sim Ueq, Uanis(C39)
\\sim Ueq, Uanis(C38) \\sim Ueq, Uanis(C38') \\sim Ueq: with sigma of 0.05 and
sigma for terminal atoms of 0.1
Uanis(C28') \\sim Ueq, Uanis(C29) \\sim Ueq, Uanis(C28) \\sim Ueq, Uanis(C30)
\\sim Ueq, Uanis(C30') \\sim Ueq, Uanis(C29') \\sim Ueq: with sigma of 0.05 and
sigma for terminal atoms of 0.1
Uanis(C9) \\sim Ueq, Uanis(C10) \\sim Ueq, Uanis(C10') \\sim Ueq, Uanis(C9')
\\sim Ueq: with sigma of 0.05 and sigma for terminal atoms of 0.1
Uanis(C48') \\sim Ueq, Uanis(C48) \\sim Ueq, Uanis(C50) \\sim Ueq, Uanis(C50')
\\sim Ueq, Uanis(C49') \\sim Ueq, Uanis(C49) \\sim Ueq: with sigma of 0.05 and
sigma for terminal atoms of 0.1
Uanis(C19) \\sim Ueq, Uanis(C20) \\sim Ueq: with sigma of 0.01 and sigma for
terminal atoms of 0.02
Uanis(C10) \\sim Ueq, Uanis(C10') \\sim Ueq: with sigma of 0.03 and sigma for
terminal atoms of 0.06
Uanis(C49) \\sim Ueq, Uanis(C49') \\sim Ueq, Uanis(C50) \\sim Ueq, Uanis(C50')
\\sim Ueq, Uanis(C48') \\sim Ueq, Uanis(C48) \\sim Ueq: with sigma of 0.03 and
sigma for terminal atoms of 0.06
Uanis(C39') \\sim Ueq, Uanis(C39) \\sim Ueq: with sigma of 0.01 and sigma for
terminal atoms of 0.02
Uanis(C39) \\sim Ueq, Uanis(C39') \\sim Ueq: with sigma of 0.02 and sigma for
terminal atoms of 0.04
Uanis(C8) \\sim Ueq, Uanis(C9) \\sim Ueq: with sigma of 0.02 and sigma for
terminal atoms of 0.04
Uanis(C49) \\sim Ueq, Uanis(C49') \\sim Ueq, Uanis(C48) \\sim Ueq, Uanis(C48')
\\sim Ueq: with sigma of 0.02 and sigma for terminal atoms of 0.04
Uanis(C59') \\sim Ueq, Uanis(C59) \\sim Ueq: with sigma of 0.01 and sigma for
terminal atoms of 0.02
Uanis(C39) \\sim Ueq, Uanis(C40) \\sim Ueq: with sigma of 0.01 and sigma for
terminal atoms of 0.02
Uanis(C49') \\sim Ueq, Uanis(C49) \\sim Ueq, Uanis(C48') \\sim Ueq, Uanis(C48)
\\sim Ueq: with sigma of 0.01 and sigma for terminal atoms of 0.02
Uanis(C29) \\sim Ueq, Uanis(C29') \\sim Ueq, Uanis(C28') \\sim Ueq, Uanis(C28)
\\sim Ueq: with sigma of 0.01 and sigma for terminal atoms of 0.02
Uanis(C10') \\sim Ueq, Uanis(C9') \\sim Ueq, Uanis(C9) \\sim Ueq, Uanis(C10)
\\sim Ueq, Uanis(C8') \\sim Ueq, Uanis(C8) \\sim Ueq: with sigma of 0.02 and
sigma for terminal atoms of 0.04
Uanis(C49) \\sim Ueq, Uanis(C50) \\sim Ueq: with sigma of 0.01 and sigma for
terminal atoms of 0.02
Uanis(C29) \\sim Ueq, Uanis(C30) \\sim Ueq: with sigma of 0.01 and sigma for
terminal atoms of 0.02
Uanis(C19') = Uanis(C19)
Uanis(C20') = Uanis(C20)
Uanis(C59) = Uanis(C59')
Uanis(C60') = Uanis(C60)
Uanis(N7) = Uanis(N7')
Uanis(C38) = Uanis(C38')
Uanis(C40') = Uanis(C40)
Uanis(C39) = Uanis(C39')
Uanis(C28') = Uanis(C28)
Uanis(C29) = Uanis(C29')
Uanis(C30') = Uanis(C30)
Uanis(C7') = Uanis(C7)
Uanis(C9) = Uanis(C9')
Uanis(C10) = Uanis(C10')
Uanis(C8') = Uanis(C8)
Uanis(C50') = Uanis(C50)
Uanis(C49') = Uanis(C49)
Uanis(N8') = Uanis(N8)
Uanis(C48') = Uanis(C48)
Uanis(N4') = Uanis(N4)
4. Others
 Sof(H18C)=Sof(H18D)=Sof(C19')=Sof(H19')=Sof(C20')=Sof(H20C)=Sof(H20D)=1-FVAR(1)
 Sof(H18A)=Sof(H18B)=Sof(C19)=Sof(H19)=Sof(C20)=Sof(H20A)=Sof(H20B)=FVAR(1)
 Sof(H58C)=Sof(H58D)=Sof(C59')=Sof(H59')=Sof(C60')=Sof(H60C)=Sof(H60D)=1-FVAR(2)
 Sof(H58A)=Sof(H58B)=Sof(C59)=Sof(H59)=Sof(C60)=Sof(H60A)=Sof(H60B)=FVAR(2)
 Sof(H37A)=Sof(N7)=Sof(C38)=Sof(H38C)=Sof(H38D)=Sof(C39)=Sof(H39)=Sof(C40)=
 Sof(H40C)=Sof(H40D)=1-FVAR(3)
 Sof(H37)=Sof(N7')=Sof(C38')=Sof(H38A)=Sof(H38B)=Sof(C39')=Sof(H39')=Sof(C40')=
 Sof(H40A)=Sof(H40B)=FVAR(3)
 Sof(C28')=Sof(H28C)=Sof(H28D)=Sof(C29')=Sof(H29')=Sof(C30')=Sof(H30C)=
 Sof(H30D)=1-FVAR(4)
 Sof(C28)=Sof(H28A)=Sof(H28B)=Sof(C29)=Sof(H29)=Sof(C30)=Sof(H30A)=Sof(H30B)=
 FVAR(4)
 Sof(N4')=Sof(C7')=Sof(H7')=Sof(C8')=Sof(H8'A)=Sof(H8'B)=Sof(C9')=Sof(H9')=
 Sof(C10')=Sof(H10C)=Sof(H10D)=1-FVAR(5)
 Sof(N4)=Sof(C7)=Sof(H7)=Sof(C8)=Sof(H8A)=Sof(H8B)=Sof(C9)=Sof(H9)=Sof(C10)=
 Sof(H10A)=Sof(H10B)=FVAR(5)
 Sof(H47A)=Sof(N8')=Sof(C48')=Sof(H48C)=Sof(H48D)=Sof(C49')=Sof(H49')=
 Sof(C50')=Sof(H50C)=Sof(H50D)=1-FVAR(6)
 Sof(H47)=Sof(N8)=Sof(C48)=Sof(H48A)=Sof(H48B)=Sof(C49)=Sof(H49)=Sof(C50)=
 Sof(H50A)=Sof(H50B)=FVAR(6)
5.a Secondary CH2 refined with riding coordinates:
 C18(H18A,H18B), C18(H18C,H18D), C58(H58A,H58B), C58(H58C,H58D), C8(H8A,H8B),
 C28(H28A,H28B), C38'(H38A,H38B), C48(H48A,H48B), C8'(H8'A,H8'B), C28'(H28C,
 H28D), C38(H38C,H38D), C48'(H48C,H48D)
5.b Aromatic/amide H refined with riding coordinates:
 C2(H2), C3(H3), C5(H5), C6(H6), C12(H12), C13(H13), C15(H15), C16(H16),
 C17(H17), C22(H22), C23(H23), C25(H25), C26(H26), C27(H27), C32(H32), C33(H33),
  C35(H35), C36(H36), C37(H37), C37(H37A), C42(H42), C43(H43), C45(H45),
 C46(H46), C47(H47A), C47(H47), C52(H52), C53(H53), C55(H55), C56(H56),
 C57(H57), C7(H7), C9(H9), C19(H19), C29(H29), C39'(H39'), C49(H49), C59(H59),
 C7'(H7'), C9'(H9'), C19'(H19'), C29'(H29'), C39(H39), C49'(H49'), C59'(H59')
5.c X=CH2 refined with riding coordinates:
 C10(H10A,H10B), C20(H20A,H20B), C30(H30A,H30B), C40'(H40A,H40B), C50(H50A,
 H50B), C60(H60A,H60B), C10'(H10C,H10D), C20'(H20C,H20D), C30'(H30C,H30D),
 C40(H40C,H40D), C50'(H50C,H50D), C60'(H60C,H60D)
;
_atom_sites_solution_hydrogens     geom
_atom_sites_solution_primary       dual
_atom_sites_solution_secondary     ?
loop_
  _atom_site_label
  _atom_site_type_symbol
  _atom_site_fract_x
  _atom_site_fract_y
  _atom_site_fract_z
  _atom_site_U_iso_or_equiv
  _atom_site_adp_type
  _atom_site_occupancy
  _atom_site_site_symmetry_order
  _atom_site_calc_flag
  _atom_site_refinement_flags_posn
  _atom_site_refinement_flags_adp
  _atom_site_refinement_flags_occupancy
  _atom_site_disorder_assembly
  _atom_site_disorder_group
 P1 P 0.02383(10) 0.34654(5) 0.27863(2) 0.0484(2) Uani 1 1 d . . . . .
 P2 P 0.01411(11) 0.52845(5) 0.27113(2) 0.0501(2) Uani 1 1 d . . . . .
 P3 P 0.28618(10) 0.44835(5) 0.29599(2) 0.0466(2) Uani 1 1 d . . . . .
 O1 O -0.0880(3) 0.31362(16) 0.30237(5) 0.0622(6) Uani 1 1 d . . . . .
 O2 O 0.0040(3) 0.26361(14) 0.25736(5) 0.0601(6) Uani 1 1 d . . . . .
 O3 O -0.0913(3) 0.58408(15) 0.29172(5) 0.0601(6) Uani 1 1 d . . . . .
 O4 O -0.0225(3) 0.59306(15) 0.24462(5) 0.0622(6) Uani 1 1 d . . . . .
 O5 O 0.3250(3) 0.46958(15) 0.32911(5) 0.0573(6) Uani 1 1 d . . . . .
 O6 O 0.4613(3) 0.44478(15) 0.28622(5) 0.0556(6) Uani 1 1 d . . . . .
 N1 N -0.0566(3) 0.43219(17) 0.26444(6) 0.0548(7) Uani 1 1 d . . . . .
 N2 N 0.1954(3) 0.53189(17) 0.28235(6) 0.0507(6) Uani 1 1 d . . . . .
 N3 N 0.2034(3) 0.35411(16) 0.29111(5) 0.0472(6) Uani 1 1 d . . . . .
 N5 N 0.0358(5) 0.1841(3) 0.12207(8) 0.0966(12) Uani 1 1 d . . . . .
 N6 N 0.0536(6) 0.5393(4) 0.42860(9) 0.1264(17) Uani 1 1 d . . . . .
 N9 N 0.5935(5) 0.3820(2) 0.15245(8) 0.0854(11) Uani 1 1 d . . . . .
 C1 C -0.0493(4) 0.2636(2) 0.32728(8) 0.0553(8) Uani 1 1 d . . . . .
 C2 C 0.0307(5) 0.3021(3) 0.35083(8) 0.0685(10) Uani 1 1 d . . . . .
 H2 H 0.0712 0.3597 0.3499 0.082 Uiso 1 1 calc R U . . .
 C3 C 0.0501(6) 0.2522(4) 0.37650(9) 0.0874(13) Uani 1 1 d . . . . .
 H3 H 0.1045 0.2764 0.3929 0.105 Uiso 1 1 calc R U . . .
 C4 C -0.0121(6) 0.1665(4) 0.37730(11) 0.0899(15) Uani 1 1 d . . . . .
 C5 C -0.0884(7) 0.1310(3) 0.35303(13) 0.0985(15) Uani 1 1 d . . . . .
 H5 H -0.1275 0.0730 0.3536 0.118 Uiso 1 1 calc R U . . .
 C6 C -0.1088(5) 0.1781(3) 0.32797(10) 0.0766(11) Uani 1 1 d . . . . .
 H6 H -0.1620 0.1531 0.3115 0.092 Uiso 1 1 calc R U . . .
 C11 C 0.0358(4) 0.2606(2) 0.22814(7) 0.0539(8) Uani 1 1 d . . . . .
 C12 C -0.0361(4) 0.1917(2) 0.21231(8) 0.0598(9) Uani 1 1 d . . . . .
 H12 H -0.0982 0.1502 0.2212 0.072 Uiso 1 1 calc R U . . .
 C13 C -0.0149(5) 0.1851(2) 0.18324(8) 0.0676(10) Uani 1 1 d . . . . .
 H13 H -0.0633 0.1388 0.1725 0.081 Uiso 1 1 calc R U . . .
 C14 C 0.0779(4) 0.2466(2) 0.16959(8) 0.0609(9) Uani 1 1 d . . . . .
 C15 C 0.1529(5) 0.3129(3) 0.18647(8) 0.0706(10) Uani 1 1 d . . . . .
 H15 H 0.2179 0.3535 0.1779 0.085 Uiso 1 1 calc R U . . .
 C16 C 0.1334(5) 0.3200(3) 0.21565(8) 0.0680(10) Uani 1 1 d . . . . .
 H16 H 0.1856 0.3644 0.2267 0.082 Uiso 1 1 calc R U . . .
 C17 C 0.0934(5) 0.2440(3) 0.13816(9) 0.0783(11) Uani 1 1 d . . . . .
 H17 H 0.1494 0.2897 0.1299 0.094 Uiso 1 1 calc R U . . .
 C18 C 0.0569(8) 0.1904(4) 0.09112(10) 0.123(2) Uani 1 1 d . . . . .
 H18A H 0.1131 0.2452 0.0874 0.148 Uiso 0.544(15) 1 calc R U P A 1
 H18B H 0.1221 0.1409 0.0856 0.148 Uiso 0.544(15) 1 calc R U P A 1
 H18C H 0.1526 0.1593 0.0866 0.148 Uiso 0.456(15) 1 calc R U P A 2
 H18D H 0.0652 0.2523 0.0853 0.148 Uiso 0.456(15) 1 calc R U P A 2
 C21 C -0.0815(4) 0.5663(2) 0.32169(8) 0.0561(8) Uani 1 1 d . . . . .
 C22 C 0.0334(5) 0.6086(2) 0.33955(9) 0.0663(10) Uani 1 1 d . . . . .
 H22 H 0.1056 0.6472 0.3319 0.080 Uiso 1 1 calc R U . . .
 C23 C 0.0391(5) 0.5926(3) 0.36877(9) 0.0732(11) Uani 1 1 d . . . . .
 H23 H 0.1153 0.6213 0.3811 0.088 Uiso 1 1 calc R U . . .
 C24 C -0.0671(5) 0.5342(3) 0.38038(8) 0.0706(10) Uani 1 1 d . . . . .
 C25 C -0.1807(5) 0.4949(3) 0.36164(9) 0.0747(11) Uani 1 1 d . . . . .
 H25 H -0.2544 0.4568 0.3691 0.090 Uiso 1 1 calc R U . . .
 C26 C -0.1892(4) 0.5096(3) 0.33231(8) 0.0655(10) Uani 1 1 d . . . . .
 H26 H -0.2663 0.4818 0.3200 0.079 Uiso 1 1 calc R U . . .
 C27 C -0.0551(6) 0.5118(4) 0.41118(10) 0.0973(15) Uani 1 1 d . . . . .
 H27 H -0.1327 0.4752 0.4181 0.117 Uiso 1 1 calc R U . . .
 C31 C 0.0154(4) 0.5771(2) 0.21612(7) 0.0548(8) Uani 1 1 d . . . . .
 C32 C -0.0733(4) 0.5166(2) 0.19924(8) 0.0645(10) Uani 1 1 d . . . . .
 H32 H -0.1497 0.4814 0.2072 0.077 Uiso 1 1 calc R U . . .
 C33 C -0.0464(5) 0.5094(3) 0.17063(9) 0.0763(11) Uani 1 1 d . . . . .
 H33 H -0.1070 0.4696 0.1589 0.092 Uiso 1 1 calc R U . . .
 C34 C 0.0680(5) 0.5595(3) 0.15873(9) 0.0758(11) Uani 1 1 d . . . . .
 C35 C 0.1577(5) 0.6182(3) 0.17655(9) 0.0787(12) Uani 1 1 d . . . . .
 H35 H 0.2374 0.6515 0.1688 0.094 Uiso 1 1 calc R U . . .
 C36 C 0.1314(5) 0.6281(3) 0.20521(9) 0.0685(10) Uani 1 1 d . . . . .
 H36 H 0.1906 0.6683 0.2169 0.082 Uiso 1 1 calc R U . . .
 C37 C 0.0928(7) 0.5536(4) 0.12788(11) 0.1166(19) Uani 1 1 d . . . . .
 H37 H 0.1920 0.5657 0.1213 0.140 Uiso 0.418(7) 1 calc R U P B 1
 H37A H 0.1511 0.5975 0.1193 0.140 Uiso 0.582(7) 1 calc R U P B 2
 C41 C 0.4013(4) 0.4170(2) 0.35086(7) 0.0539(8) Uani 1 1 d . . . . .
 C42 C 0.3953(5) 0.4488(3) 0.37847(8) 0.0767(12) Uani 1 1 d . . . . .
 H42 H 0.3412 0.5015 0.3817 0.092 Uiso 1 1 calc R U . . .
 C43 C 0.4692(6) 0.4028(3) 0.40126(9) 0.0865(14) Uani 1 1 d . . . . .
 H43 H 0.4636 0.4242 0.4200 0.104 Uiso 1 1 calc R U . . .
 C44 C 0.5521(5) 0.3252(3) 0.39682(8) 0.0744(11) Uani 1 1 d . . . . .
 C45 C 0.5549(5) 0.2941(3) 0.36900(8) 0.0753(11) Uani 1 1 d . . . . .
 H45 H 0.6082 0.2411 0.3657 0.090 Uiso 1 1 calc R U . . .
 C46 C 0.4806(5) 0.3391(2) 0.34569(8) 0.0655(10) Uani 1 1 d . . . . .
 H46 H 0.4842 0.3174 0.3269 0.079 Uiso 1 1 calc R U . . .
 C47 C 0.6413(7) 0.2781(4) 0.42081(11) 0.1106(18) Uani 1 1 d . . . . .
 H47A H 0.7186 0.2364 0.4171 0.133 Uiso 0.439(9) 1 calc R U P C 2
 H47 H 0.6669 0.2183 0.4186 0.133 Uiso 0.561(9) 1 calc R U P C 1
 C51 C 0.4922(4) 0.4182(2) 0.25819(7) 0.0508(8) Uani 1 1 d . . . . .
 C52 C 0.4693(4) 0.4771(2) 0.23544(8) 0.0579(9) Uani 1 1 d . . . . .
 H52 H 0.4304 0.5342 0.2384 0.069 Uiso 1 1 calc R U . . .
 C53 C 0.5050(4) 0.4499(2) 0.20808(8) 0.0601(9) Uani 1 1 d . . . . .
 H53 H 0.4869 0.4885 0.1924 0.072 Uiso 1 1 calc R U . . .
 C54 C 0.5672(4) 0.3661(2) 0.20369(8) 0.0558(8) Uani 1 1 d . . . . .
 C55 C 0.5896(4) 0.3088(2) 0.22699(9) 0.0661(10) Uani 1 1 d . . . . .
 H55 H 0.6305 0.2521 0.2243 0.079 Uiso 1 1 calc R U . . .
 C56 C 0.5521(4) 0.3343(2) 0.25427(8) 0.0590(9) Uani 1 1 d . . . . .
 H56 H 0.5673 0.2952 0.2698 0.071 Uiso 1 1 calc R U . . .
 C57 C 0.6113(5) 0.3358(3) 0.17517(9) 0.0690(10) Uani 1 1 d . . . . .
 H57 H 0.6550 0.2791 0.1739 0.083 Uiso 1 1 calc R U . . .
 C58 C 0.6455(7) 0.3428(4) 0.12592(10) 0.1039(17) Uani 1 1 d D . . . .
 H58A H 0.6684 0.2799 0.1289 0.125 Uiso 0.630(10) 1 calc R U P D 1
 H58B H 0.7414 0.3722 0.1206 0.125 Uiso 0.630(10) 1 calc R U P D 1
 H58C H 0.7260 0.3820 0.1191 0.125 Uiso 0.370(10) 1 calc R U P D 2
 H58D H 0.6979 0.2869 0.1313 0.125 Uiso 0.370(10) 1 calc R U P D 2
 N4 N 0.053(3) 0.1267(10) 0.4270(4) 0.148(5) Uani 0.620(12) 1 d . . P E 1
 N7' N -0.030(2) 0.5305(13) 0.1092(4) 0.115(3) Uani 0.418(7) 1 d . . P B 1
 N8 N 0.6856(19) 0.3190(16) 0.4454(5) 0.119(5) Uani 0.561(9) 1 d . . P C 1
 C7 C -0.0156(18) 0.1059(10) 0.4018(3) 0.095(3) Uani 0.620(12) 1 d . . P E 1
 H7 H -0.0679 0.0514 0.3994 0.115 Uiso 0.620(12) 1 calc R U P E 1
 C8 C 0.043(2) 0.0673(11) 0.4506(3) 0.151(5) Uani 0.620(12) 1 d D U P E 1
 H8A H 0.0793 0.0088 0.4451 0.181 Uiso 0.620(12) 1 calc R U P E 1
 H8B H -0.0675 0.0619 0.4548 0.181 Uiso 0.620(12) 1 calc R U P E 1
 C9 C 0.139(2) 0.0969(13) 0.4773(4) 0.195(7) Uani 0.620(12) 1 d D U P E 1
 H9 H 0.1344 0.0693 0.4953 0.234 Uiso 0.620(12) 1 calc R U P E 1
 C10 C 0.226(3) 0.1630(18) 0.4731(6) 0.277(11) Uani 0.620(12) 1 d D U P E 1
 H10A H 0.2256 0.1881 0.4547 0.332 Uiso 0.620(12) 1 calc R U P E 1
 H10B H 0.2906 0.1868 0.4884 0.332 Uiso 0.620(12) 1 calc R U P E 1
 C19 C -0.091(3) 0.1893(12) 0.0735(4) 0.135(4) Uani 0.544(15) 1 d D U P A 1
 H19 H -0.1668 0.2333 0.0757 0.162 Uiso 0.544(15) 1 calc R U P A 1
 C20 C -0.118(3) 0.1251(14) 0.0543(4) 0.178(6) Uani 0.544(15) 1 d D U P A 1
 H20A H -0.0422 0.0812 0.0522 0.214 Uiso 0.544(15) 1 calc R U P A 1
 H20B H -0.2138 0.1238 0.0427 0.214 Uiso 0.544(15) 1 calc R U P A 1
 C28 C 0.0630(17) 0.5225(9) 0.4594(3) 0.119(3) Uani 0.614(11) 1 d D U P F 1
 H28A H -0.0415 0.5100 0.4658 0.143 Uiso 0.614(11) 1 calc R U P F 1
 H28B H 0.1077 0.5735 0.4701 0.143 Uiso 0.614(11) 1 calc R U P F 1
 C29 C 0.1770(18) 0.4371(12) 0.4641(3) 0.155(5) Uani 0.614(11) 1 d D U P F 1
 H29 H 0.1597 0.3823 0.4550 0.186 Uiso 0.614(11) 1 calc R U P F 1
 C30 C 0.300(2) 0.4561(16) 0.4830(4) 0.218(8) Uani 0.614(11) 1 d D U P F 1
 H30A H 0.3096 0.5126 0.4912 0.262 Uiso 0.614(11) 1 calc R U P F 1
 H30B H 0.3765 0.4128 0.4879 0.262 Uiso 0.614(11) 1 calc R U P F 1
 C38' C -0.009(3) 0.5481(13) 0.0774(3) 0.147(4) Uani 0.418(7) 1 d D U P B 1
 H38A H -0.0430 0.6080 0.0720 0.177 Uiso 0.418(7) 1 calc R U P B 1
 H38B H 0.1010 0.5404 0.0732 0.177 Uiso 0.418(7) 1 calc R U P B 1
 C39' C -0.111(3) 0.4814(17) 0.0625(5) 0.174(5) Uani 0.418(7) 1 d D U P B 1
 H39' H -0.2189 0.4788 0.0651 0.209 Uiso 0.418(7) 1 calc R U P B 1
 C40' C -0.044(5) 0.423(2) 0.0446(8) 0.365(14) Uani 0.418(7) 1 d D U P B 1
 H40A H 0.0643 0.4269 0.0421 0.438 Uiso 0.418(7) 1 calc R U P B 1
 H40B H -0.1060 0.3802 0.0347 0.438 Uiso 0.418(7) 1 calc R U P B 1
 C48 C 0.7884(17) 0.2760(10) 0.4685(3) 0.135(4) Uani 0.561(9) 1 d D U P C 1
 H48A H 0.8640 0.3184 0.4774 0.162 Uiso 0.561(9) 1 calc R U P C 1
 H48B H 0.8465 0.2267 0.4607 0.162 Uiso 0.561(9) 1 calc R U P C 1
 C49 C 0.675(2) 0.2418(13) 0.4909(3) 0.181(5) Uani 0.561(9) 1 d D U P C 1
 H49 H 0.5759 0.2139 0.4884 0.217 Uiso 0.561(9) 1 calc R U P C 1
 C50 C 0.777(3) 0.2690(19) 0.5186(4) 0.325(12) Uani 0.561(9) 1 d D U P C 1
 H50A H 0.8748 0.2969 0.5171 0.390 Uiso 0.561(9) 1 calc R U P C 1
 H50B H 0.7418 0.2575 0.5368 0.390 Uiso 0.561(9) 1 calc R U P C 1
 C59 C 0.5161(17) 0.3543(9) 0.1025(3) 0.112(3) Uani 0.630(10) 1 d D U P D 1
 H59 H 0.4549 0.4053 0.1041 0.134 Uiso 0.630(10) 1 calc R U P D 1
 C60 C 0.4752(15) 0.3058(9) 0.0805(2) 0.168(5) Uani 0.630(10) 1 d D . P D 1
 H60A H 0.5304 0.2536 0.0773 0.202 Uiso 0.630(10) 1 calc R U P D 1
 H60B H 0.3900 0.3228 0.0677 0.202 Uiso 0.630(10) 1 calc R U P D 1
 N4' N 0.098(5) 0.1658(17) 0.4271(7) 0.148(5) Uani 0.380(12) 1 d . . P E 2
 N7 N 0.0350(17) 0.4886(9) 0.1125(3) 0.115(3) Uani 0.582(7) 1 d . . P B 2
 N8' N 0.612(3) 0.295(2) 0.4461(6) 0.119(5) Uani 0.439(9) 1 d . . P C 2
 C7' C 0.040(3) 0.1341(18) 0.4105(5) 0.095(3) Uani 0.380(12) 1 d . . P E 2
 H7' H 0.0093 0.0761 0.4147 0.115 Uiso 0.380(12) 1 calc R U P E 2
 C8' C 0.124(4) 0.0989(19) 0.4563(5) 0.151(5) Uani 0.380(12) 1 d D U P E 2
 H8'A H 0.0281 0.0653 0.4589 0.181 Uiso 0.380(12) 1 calc R U P E 2
 H8'B H 0.2107 0.0574 0.4542 0.181 Uiso 0.380(12) 1 calc R U P E 2
 C9' C 0.163(5) 0.161(2) 0.4814(7) 0.195(7) Uani 0.380(12) 1 d D U P E 2
 H9' H 0.2300 0.2094 0.4802 0.234 Uiso 0.380(12) 1 calc R U P E 2
 C10' C 0.095(4) 0.141(2) 0.5048(7) 0.277(11) Uani 0.380(12) 1 d D U P E 2
 H10C H 0.0283 0.0917 0.5051 0.332 Uiso 0.380(12) 1 calc R U P E 2
 H10D H 0.1131 0.1763 0.5212 0.332 Uiso 0.380(12) 1 calc R U P E 2
 C19' C -0.085(3) 0.1484(17) 0.0760(5) 0.135(4) Uani 0.456(15) 1 d D . P A 2
 H19' H -0.1102 0.0917 0.0824 0.162 Uiso 0.456(15) 1 calc R U P A 2
 C20' C -0.178(3) 0.180(2) 0.0552(5) 0.178(6) Uani 0.456(15) 1 d D . P A 2
 H20C H -0.1597 0.2364 0.0478 0.214 Uiso 0.456(15) 1 calc R U P A 2
 H20D H -0.2643 0.1464 0.0475 0.214 Uiso 0.456(15) 1 calc R U P A 2
 C28' C 0.032(2) 0.4829(16) 0.4586(5) 0.119(3) Uani 0.386(11) 1 d D U P F 2
 H28C H -0.0342 0.5135 0.4717 0.143 Uiso 0.386(11) 1 calc R U P F 2
 H28D H -0.0063 0.4227 0.4550 0.143 Uiso 0.386(11) 1 calc R U P F 2
 C29' C 0.214(3) 0.4865(16) 0.4691(6) 0.155(5) Uani 0.386(11) 1 d D U P F 2
 H29' H 0.2805 0.5361 0.4713 0.186 Uiso 0.386(11) 1 calc R U P F 2
 C30' C 0.251(5) 0.4010(17) 0.4741(9) 0.218(8) Uani 0.386(11) 1 d D U P F 2
 H30C H 0.1728 0.3574 0.4711 0.262 Uiso 0.386(11) 1 calc R U P F 2
 H30D H 0.3537 0.3850 0.4807 0.262 Uiso 0.386(11) 1 calc R U P F 2
 C38 C 0.0849(17) 0.4850(10) 0.0828(2) 0.147(4) Uani 0.582(7) 1 d D U P B 2
 H38C H 0.1288 0.5424 0.0779 0.177 Uiso 0.582(7) 1 calc R U P B 2
 H38D H 0.1682 0.4407 0.0818 0.177 Uiso 0.582(7) 1 calc R U P B 2
 C39 C -0.041(2) 0.4638(12) 0.0622(4) 0.174(5) Uani 0.582(7) 1 d D U P B 2
 H39 H -0.0870 0.4081 0.0644 0.209 Uiso 0.582(7) 1 calc R U P B 2
 C40 C -0.103(3) 0.5129(19) 0.0400(5) 0.365(14) Uani 0.582(7) 1 d D U P B 2
 H40C H -0.0624 0.5692 0.0366 0.438 Uiso 0.582(7) 1 calc R U P B 2
 H40D H -0.1872 0.4906 0.0279 0.438 Uiso 0.582(7) 1 calc R U P B 2
 C48' C 0.718(2) 0.2374(13) 0.4657(3) 0.135(4) Uani 0.439(9) 1 d D U P C 2
 H48C H 0.8255 0.2378 0.4595 0.162 Uiso 0.439(9) 1 calc R U P C 2
 H48D H 0.6798 0.1764 0.4654 0.162 Uiso 0.439(9) 1 calc R U P C 2
 C49' C 0.716(3) 0.2773(16) 0.4965(4) 0.181(5) Uani 0.439(9) 1 d D U P C 2
 H49' H 0.7417 0.3345 0.5030 0.217 Uiso 0.439(9) 1 calc R U P C 2
 C50' C 0.661(4) 0.199(2) 0.5129(5) 0.325(12) Uani 0.439(9) 1 d D U P C 2
 H50C H 0.6391 0.1449 0.5033 0.390 Uiso 0.439(9) 1 calc R U P C 2
 H50D H 0.6480 0.2034 0.5326 0.390 Uiso 0.439(9) 1 calc R U P C 2
 C59' C 0.532(3) 0.3244(17) 0.1013(6) 0.112(3) Uani 0.370(10) 1 d D U P D 2
 H59' H 0.5504 0.2841 0.0867 0.134 Uiso 0.370(10) 1 calc R U P D 2
 C60' C 0.405(3) 0.3692(16) 0.1020(4) 0.168(5) Uani 0.370(10) 1 d D . P D 2
 H60C H 0.3929 0.4086 0.1171 0.202 Uiso 0.370(10) 1 calc R U P D 2
 H60D H 0.3243 0.3626 0.0873 0.202 Uiso 0.370(10) 1 calc R U P D 2

loop_
  _atom_site_aniso_label
  _atom_site_aniso_U_11
  _atom_site_aniso_U_22
  _atom_site_aniso_U_33
  _atom_site_aniso_U_23
  _atom_site_aniso_U_13
  _atom_site_aniso_U_12
 P1 0.0422(5) 0.0409(4) 0.0615(5) 0.0013(3) 0.0001(4) -0.0036(4)
 P2 0.0458(5) 0.0415(4) 0.0621(5) 0.0052(3) -0.0017(4) 0.0033(4)
 P3 0.0379(5) 0.0438(4) 0.0575(5) -0.0028(3) -0.0006(4) 0.0013(3)
 O1 0.0479(14) 0.0659(15) 0.0733(15) 0.0142(12) 0.0076(11) -0.0013(12)
 O2 0.0645(16) 0.0465(13) 0.0684(15) -0.0009(10) 0.0001(12) -0.0130(11)
 O3 0.0545(15) 0.0523(13) 0.0732(15) 0.0056(11) 0.0042(12) 0.0134(11)
 O4 0.0702(17) 0.0491(13) 0.0661(15) 0.0082(10) -0.0027(12) 0.0041(12)
 O5 0.0541(15) 0.0560(13) 0.0602(13) -0.0083(10) -0.0062(11) 0.0090(11)
 O6 0.0364(13) 0.0635(14) 0.0666(14) -0.0089(11) 0.0015(10) -0.0019(11)
 N1 0.0444(16) 0.0477(15) 0.0703(17) 0.0044(12) -0.0089(13) -0.0025(12)
 N2 0.0450(16) 0.0417(14) 0.0648(16) -0.0010(11) -0.0002(13) -0.0040(12)
 N3 0.0428(16) 0.0400(14) 0.0586(15) 0.0015(11) 0.0021(12) 0.0050(11)
 N5 0.117(3) 0.097(3) 0.073(2) -0.013(2) -0.007(2) -0.010(2)
 N6 0.117(4) 0.188(5) 0.074(3) 0.002(3) 0.003(3) 0.011(4)
 N9 0.104(3) 0.077(2) 0.079(2) -0.0127(19) 0.027(2) -0.017(2)
 C1 0.048(2) 0.0502(19) 0.069(2) 0.0065(16) 0.0153(17) 0.0087(16)
 C2 0.065(3) 0.063(2) 0.078(3) 0.0006(19) 0.010(2) 0.0018(19)
 C3 0.081(3) 0.109(4) 0.073(3) -0.004(2) 0.009(2) 0.023(3)
 C4 0.091(4) 0.086(3) 0.097(3) 0.037(3) 0.033(3) 0.029(3)
 C5 0.110(4) 0.062(3) 0.127(4) 0.026(3) 0.030(3) 0.004(3)
 C6 0.080(3) 0.051(2) 0.100(3) 0.005(2) 0.021(2) -0.005(2)
 C11 0.046(2) 0.0428(17) 0.072(2) -0.0043(15) -0.0025(16) -0.0026(15)
 C12 0.055(2) 0.0423(18) 0.081(2) -0.0031(16) -0.0019(18) -0.0060(16)
 C13 0.065(3) 0.054(2) 0.081(3) -0.0163(18) -0.009(2) -0.0074(18)
 C14 0.048(2) 0.063(2) 0.071(2) -0.0083(17) -0.0020(17) 0.0040(17)
 C15 0.056(2) 0.076(3) 0.080(3) -0.007(2) 0.0098(19) -0.019(2)
 C16 0.062(2) 0.066(2) 0.075(2) -0.0144(18) 0.0028(19) -0.0223(19)
 C17 0.073(3) 0.079(3) 0.082(3) -0.009(2) 0.003(2) -0.002(2)
 C18 0.146(6) 0.148(5) 0.074(3) -0.015(3) -0.008(3) -0.006(4)
 C21 0.047(2) 0.053(2) 0.068(2) 0.0003(15) 0.0054(17) 0.0136(16)
 C22 0.058(2) 0.060(2) 0.082(3) -0.0081(18) 0.0101(19) -0.0023(18)
 C23 0.060(3) 0.084(3) 0.075(3) -0.019(2) 0.000(2) 0.008(2)
 C24 0.062(3) 0.083(3) 0.068(2) -0.005(2) 0.013(2) 0.010(2)
 C25 0.057(3) 0.089(3) 0.080(3) 0.001(2) 0.015(2) -0.008(2)
 C26 0.046(2) 0.071(2) 0.079(3) -0.0005(19) 0.0034(18) 0.0005(18)
 C27 0.083(4) 0.130(4) 0.080(3) -0.002(3) 0.013(3) 0.012(3)
 C31 0.053(2) 0.0448(18) 0.065(2) 0.0111(14) -0.0073(16) 0.0003(15)
 C32 0.055(2) 0.066(2) 0.071(2) 0.0117(17) -0.0044(18) -0.0194(18)
 C33 0.073(3) 0.080(3) 0.073(3) 0.003(2) -0.013(2) -0.024(2)
 C34 0.074(3) 0.080(3) 0.073(3) 0.007(2) 0.002(2) -0.012(2)
 C35 0.068(3) 0.077(3) 0.092(3) 0.010(2) 0.013(2) -0.021(2)
 C36 0.058(2) 0.061(2) 0.084(3) 0.0069(19) -0.004(2) -0.0185(19)
 C37 0.125(5) 0.145(5) 0.082(3) -0.005(3) 0.021(3) -0.038(4)
 C41 0.047(2) 0.057(2) 0.058(2) -0.0036(15) 0.0013(15) 0.0006(16)
 C42 0.084(3) 0.080(3) 0.065(2) -0.0060(19) 0.001(2) 0.029(2)
 C43 0.103(4) 0.099(3) 0.057(2) -0.004(2) 0.006(2) 0.028(3)
 C44 0.076(3) 0.080(3) 0.067(2) 0.011(2) 0.005(2) 0.011(2)
 C45 0.078(3) 0.067(2) 0.079(3) 0.0031(19) 0.001(2) 0.022(2)
 C46 0.072(3) 0.060(2) 0.063(2) -0.0059(16) -0.0027(18) 0.0129(19)
 C47 0.132(5) 0.125(4) 0.074(3) 0.021(3) 0.002(3) 0.044(4)
 C51 0.0328(17) 0.0510(19) 0.069(2) -0.0035(15) 0.0059(15) -0.0042(14)
 C52 0.056(2) 0.0412(17) 0.077(2) -0.0055(16) 0.0124(18) -0.0005(15)
 C53 0.059(2) 0.050(2) 0.072(2) 0.0040(16) 0.0106(18) -0.0067(16)
 C54 0.044(2) 0.0493(19) 0.075(2) -0.0104(16) 0.0130(16) -0.0108(15)
 C55 0.059(2) 0.047(2) 0.093(3) -0.0052(18) 0.014(2) 0.0056(17)
 C56 0.049(2) 0.050(2) 0.078(2) 0.0068(16) 0.0094(17) 0.0021(16)
 C57 0.058(2) 0.061(2) 0.090(3) -0.017(2) 0.019(2) -0.0086(18)
 C58 0.111(4) 0.120(4) 0.084(3) -0.026(3) 0.026(3) -0.027(3)
 N4 0.235(15) 0.122(12) 0.088(4) 0.055(9) 0.023(7) 0.011(11)
 N7' 0.136(11) 0.134(11) 0.074(4) -0.007(6) 0.012(6) -0.008(6)
 N8 0.118(14) 0.144(13) 0.089(3) 0.022(6) -0.025(10) 0.035(10)
 C7 0.108(11) 0.104(9) 0.074(8) 0.021(6) 0.001(6) 0.013(6)
 C8 0.176(12) 0.163(10) 0.111(7) 0.035(6) -0.004(8) -0.010(8)
 C9 0.211(11) 0.224(14) 0.147(9) 0.050(10) -0.004(8) 0.005(11)
 C10 0.32(2) 0.35(2) 0.163(14) 0.050(14) 0.001(13) 0.043(17)
 C19 0.170(7) 0.135(10) 0.093(5) 0.004(8) -0.031(5) -0.003(9)
 C20 0.172(14) 0.190(16) 0.165(8) -0.003(12) -0.030(9) -0.018(11)
 C28 0.128(6) 0.134(7) 0.096(4) 0.008(6) 0.012(4) -0.004(6)
 C29 0.160(7) 0.161(8) 0.141(6) 0.021(6) -0.008(5) 0.006(6)
 C30 0.189(14) 0.225(17) 0.238(14) 0.025(14) 0.001(11) 0.036(13)
 C38' 0.179(12) 0.170(12) 0.094(6) -0.002(7) 0.018(7) 0.007(8)
 C39' 0.193(8) 0.191(7) 0.139(5) -0.010(5) 0.004(6) 0.010(6)
 C40' 0.40(2) 0.34(2) 0.352(19) 0.024(17) 0.006(16) 0.018(17)
 C48 0.149(7) 0.139(7) 0.114(5) 0.016(5) -0.015(5) 0.015(5)
 C49 0.205(8) 0.192(8) 0.143(6) 0.022(6) 0.000(6) 0.016(6)
 C50 0.35(2) 0.34(2) 0.274(15) 0.027(15) 0.010(15) -0.024(15)
 C59 0.125(5) 0.106(8) 0.106(4) -0.022(5) 0.020(4) -0.006(5)
 C60 0.157(10) 0.235(13) 0.109(7) -0.038(7) -0.016(7) 0.004(9)
 N4' 0.235(15) 0.122(12) 0.088(4) 0.055(9) 0.023(7) 0.011(11)
 N7 0.136(11) 0.134(11) 0.074(4) -0.007(6) 0.012(6) -0.008(6)
 N8' 0.118(14) 0.144(13) 0.089(3) 0.022(6) -0.025(10) 0.035(10)
 C7' 0.108(11) 0.104(9) 0.074(8) 0.021(6) 0.001(6) 0.013(6)
 C8' 0.176(12) 0.163(10) 0.111(7) 0.035(6) -0.004(8) -0.010(8)
 C9' 0.211(11) 0.224(14) 0.147(9) 0.050(10) -0.004(8) 0.005(11)
 C10' 0.32(2) 0.35(2) 0.163(14) 0.050(14) 0.001(13) 0.043(17)
 C19' 0.170(7) 0.135(10) 0.093(5) 0.004(8) -0.031(5) -0.003(9)
 C20' 0.172(14) 0.190(16) 0.165(8) -0.003(12) -0.030(9) -0.018(11)
 C28' 0.128(6) 0.134(7) 0.096(4) 0.008(6) 0.012(4) -0.004(6)
 C29' 0.160(7) 0.161(8) 0.141(6) 0.021(6) -0.008(5) 0.006(6)
 C30' 0.189(14) 0.225(17) 0.238(14) 0.025(14) 0.001(11) 0.036(13)
 C38 0.179(12) 0.170(12) 0.094(6) -0.002(7) 0.018(7) 0.007(8)
 C39 0.193(8) 0.191(7) 0.139(5) -0.010(5) 0.004(6) 0.010(6)
 C40 0.40(2) 0.34(2) 0.352(19) 0.024(17) 0.006(16) 0.018(17)
 C48' 0.149(7) 0.139(7) 0.114(5) 0.016(5) -0.015(5) 0.015(5)
 C49' 0.205(8) 0.192(8) 0.143(6) 0.022(6) 0.000(6) 0.016(6)
 C50' 0.35(2) 0.34(2) 0.274(15) 0.027(15) 0.010(15) -0.024(15)
 C59' 0.125(5) 0.106(8) 0.106(4) -0.022(5) 0.020(4) -0.006(5)
 C60' 0.157(10) 0.235(13) 0.109(7) -0.038(7) -0.016(7) 0.004(9)

_geom_special_details
;
 All esds (except the esd in the dihedral angle between two l.s. planes)
 are estimated using the full covariance matrix.  The cell esds are taken
 into account individually in the estimation of esds in distances, angles
 and torsion angles; correlations between esds in cell parameters are only
 used when they are defined by crystal symmetry.  An approximate (isotropic)
 treatment of cell esds is used for estimating esds involving l.s. planes.
;
loop_
  _geom_bond_atom_site_label_1
  _geom_bond_atom_site_label_2
  _geom_bond_distance
  _geom_bond_site_symmetry_2
  _geom_bond_publ_flag
 P1 O1 1.581(2) . ?
 P1 O2 1.586(2) . ?
 P1 N1 1.572(3) . ?
 P1 N3 1.582(3) . ?
 P2 O3 1.589(2) . ?
 P2 O4 1.573(2) . ?
 P2 N1 1.583(3) . ?
 P2 N2 1.577(3) . ?
 P3 O5 1.573(2) . ?
 P3 O6 1.580(2) . ?
 P3 N2 1.574(3) . ?
 P3 N3 1.584(3) . ?
 O1 C1 1.391(4) . ?
 O2 C11 1.398(4) . ?
 O3 C21 1.407(4) . ?
 O4 C31 1.401(4) . ?
 O5 C41 1.395(4) . ?
 O6 C51 1.400(4) . ?
 N5 C17 1.241(5) . ?
 N5 C18 1.459(6) . ?
 N6 C27 1.242(6) . ?
 N6 C28 1.442(14) . ?
 N6 C28' 1.65(2) . ?
 N9 C57 1.257(5) . ?
 N9 C58 1.458(5) . ?
 C1 C2 1.364(5) . ?
 C1 C6 1.378(5) . ?
 C2 H2 0.9300 . ?
 C2 C3 1.401(6) . ?
 C3 H3 0.9300 . ?
 C3 C4 1.390(7) . ?
 C4 C5 1.358(7) . ?
 C4 C7 1.454(13) . ?
 C4 C7' 1.64(2) . ?
 C5 H5 0.9300 . ?
 C5 C6 1.356(6) . ?
 C6 H6 0.9300 . ?
 C11 C12 1.378(4) . ?
 C11 C16 1.371(5) . ?
 C12 H12 0.9300 . ?
 C12 C13 1.373(5) . ?
 C13 H13 0.9300 . ?
 C13 C14 1.392(5) . ?
 C14 C15 1.385(5) . ?
 C14 C17 1.469(5) . ?
 C15 H15 0.9300 . ?
 C15 C16 1.376(5) . ?
 C16 H16 0.9300 . ?
 C17 H17 0.9300 . ?
 C18 H18A 0.9700 . ?
 C18 H18B 0.9700 . ?
 C18 H18C 0.9700 . ?
 C18 H18D 0.9700 . ?
 C18 C19 1.44(2) . ?
 C18 C19' 1.48(3) . ?
 C21 C22 1.377(5) . ?
 C21 C26 1.364(5) . ?
 C22 H22 0.9300 . ?
 C22 C23 1.369(5) . ?
 C23 H23 0.9300 . ?
 C23 C24 1.390(6) . ?
 C24 C25 1.373(5) . ?
 C24 C27 1.459(6) . ?
 C25 H25 0.9300 . ?
 C25 C26 1.371(5) . ?
 C26 H26 0.9300 . ?
 C27 H27 0.9300 . ?
 C31 C32 1.378(5) . ?
 C31 C36 1.370(5) . ?
 C32 H32 0.9300 . ?
 C32 C33 1.364(5) . ?
 C33 H33 0.9300 . ?
 C33 C34 1.372(5) . ?
 C34 C35 1.389(6) . ?
 C34 C37 1.460(6) . ?
 C35 H35 0.9300 . ?
 C35 C36 1.368(5) . ?
 C36 H36 0.9300 . ?
 C37 H37 0.9300 . ?
 C37 H37A 0.9300 . ?
 C37 N7' 1.34(2) . ?
 C37 N7 1.279(14) . ?
 C41 C42 1.368(5) . ?
 C41 C46 1.375(5) . ?
 C42 H42 0.9300 . ?
 C42 C43 1.368(5) . ?
 C43 H43 0.9300 . ?
 C43 C44 1.381(6) . ?
 C44 C45 1.370(5) . ?
 C44 C47 1.471(6) . ?
 C45 H45 0.9300 . ?
 C45 C46 1.380(5) . ?
 C46 H46 0.9300 . ?
 C47 H47A 0.9300 . ?
 C47 H47 0.9300 . ?
 C47 N8 1.32(2) . ?
 C47 N8' 1.24(3) . ?
 C51 C52 1.375(5) . ?
 C51 C56 1.373(4) . ?
 C52 H52 0.9300 . ?
 C52 C53 1.384(5) . ?
 C53 H53 0.9300 . ?
 C53 C54 1.382(5) . ?
 C54 C55 1.379(5) . ?
 C54 C57 1.470(5) . ?
 C55 H55 0.9300 . ?
 C55 C56 1.378(5) . ?
 C56 H56 0.9300 . ?
 C57 H57 0.9300 . ?
 C58 H58A 0.9700 . ?
 C58 H58B 0.9700 . ?
 C58 H58C 0.9700 . ?
 C58 H58D 0.9700 . ?
 C58 C59 1.487(14) . ?
 C58 C59' 1.456(17) . ?
 N4 C7 1.30(2) . ?
 N4 C8 1.416(18) . ?
 N7' C38' 1.51(2) . ?
 N8 C48 1.47(2) . ?
 C7 H7 0.9300 . ?
 C8 H8A 0.9700 . ?
 C8 H8B 0.9700 . ?
 C8 C9 1.489(15) . ?
 C9 H9 0.9300 . ?
 C9 C10 1.26(2) . ?
 C10 H10A 0.9300 . ?
 C10 H10B 0.9300 . ?
 C19 H19 0.9300 . ?
 C19 C20 1.318(13) . ?
 C20 H20A 0.9300 . ?
 C20 H20B 0.9300 . ?
 C28 H28A 0.9700 . ?
 C28 H28B 0.9700 . ?
 C28 C29 1.605(14) . ?
 C29 H29 0.9300 . ?
 C29 C30 1.333(13) . ?
 C30 H30A 0.9300 . ?
 C30 H30B 0.9300 . ?
 C38' H38A 0.9700 . ?
 C38' H38B 0.9700 . ?
 C38' C39' 1.458(13) . ?
 C39' H39' 0.9300 . ?
 C39' C40' 1.353(14) . ?
 C40' H40A 0.9300 . ?
 C40' H40B 0.9300 . ?
 C48 H48A 0.9700 . ?
 C48 H48B 0.9700 . ?
 C48 C49 1.555(13) . ?
 C49 H49 0.9300 . ?
 C49 C50 1.545(19) . ?
 C50 H50A 0.9300 . ?
 C50 H50B 0.9300 . ?
 C59 H59 0.9300 . ?
 C59 C60 1.274(12) . ?
 C60 H60A 0.9300 . ?
 C60 H60B 0.9300 . ?
 N4' C7' 1.00(4) . ?
 N4' C8' 1.68(3) . ?
 N7 C38 1.472(16) . ?
 N8' C48' 1.50(3) . ?
 C7' H7' 0.9300 . ?
 C8' H8'A 0.9700 . ?
 C8' H8'B 0.9700 . ?
 C8' C9' 1.50(2) . ?
 C9' H9' 0.9300 . ?
 C9' C10' 1.296(16) . ?
 C10' H10C 0.9300 . ?
 C10' H10D 0.9300 . ?
 C19' H19' 0.9300 . ?
 C19' C20' 1.284(17) . ?
 C20' H20C 0.9300 . ?
 C20' H20D 0.9300 . ?
 C28' H28C 0.9700 . ?
 C28' H28D 0.9700 . ?
 C28' C29' 1.577(13) . ?
 C29' H29' 0.9300 . ?
 C29' C30' 1.333(19) . ?
 C30' H30C 0.9300 . ?
 C30' H30D 0.9300 . ?
 C38 H38C 0.9700 . ?
 C38 H38D 0.9700 . ?
 C38 C39 1.404(12) . ?
 C39 H39 0.9300 . ?
 C39 C40 1.337(8) . ?
 C40 H40C 0.9300 . ?
 C40 H40D 0.9300 . ?
 C48' H48C 0.9700 . ?
 C48' H48D 0.9700 . ?
 C48' C49' 1.546(13) . ?
 C49' H49' 0.9300 . ?
 C49' C50' 1.496(15) . ?
 C50' H50C 0.9300 . ?
 C50' H50D 0.9300 . ?
 C59' H59' 0.9300 . ?
 C59' C60' 1.26(2) . ?
 C60' H60C 0.9300 . ?
 C60' H60D 0.9300 . ?

loop_
  _geom_angle_atom_site_label_1
  _geom_angle_atom_site_label_2
  _geom_angle_atom_site_label_3
  _geom_angle
  _geom_angle_site_symmetry_1
  _geom_angle_site_symmetry_3
  _geom_angle_publ_flag
 O1 P1 O2 98.40(13) . . ?
 O1 P1 N3 112.07(13) . . ?
 N1 P1 O1 106.45(15) . . ?
 N1 P1 O2 111.12(14) . . ?
 N1 P1 N3 117.60(14) . . ?
 N3 P1 O2 109.51(14) . . ?
 O4 P2 O3 93.37(13) . . ?
 O4 P2 N1 111.19(14) . . ?
 O4 P2 N2 111.22(14) . . ?
 N1 P2 O3 112.05(15) . . ?
 N2 P2 O3 111.07(14) . . ?
 N2 P2 N1 115.79(14) . . ?
 O5 P3 O6 99.03(12) . . ?
 O5 P3 N2 106.67(13) . . ?
 O5 P3 N3 112.02(13) . . ?
 O6 P3 N3 109.94(13) . . ?
 N2 P3 O6 110.43(14) . . ?
 N2 P3 N3 117.21(14) . . ?
 C1 O1 P1 129.0(2) . . ?
 C11 O2 P1 127.3(2) . . ?
 C21 O3 P2 119.90(19) . . ?
 C31 O4 P2 125.6(2) . . ?
 C41 O5 P3 129.5(2) . . ?
 C51 O6 P3 121.39(19) . . ?
 P1 N1 P2 121.31(17) . . ?
 P3 N2 P2 122.32(16) . . ?
 P1 N3 P3 120.98(15) . . ?
 C17 N5 C18 117.9(5) . . ?
 C27 N6 C28 124.3(8) . . ?
 C27 N6 C28' 104.6(9) . . ?
 C57 N9 C58 117.2(4) . . ?
 C2 C1 O1 120.1(3) . . ?
 C2 C1 C6 122.3(4) . . ?
 C6 C1 O1 117.3(3) . . ?
 C1 C2 H2 121.1 . . ?
 C1 C2 C3 117.9(4) . . ?
 C3 C2 H2 121.1 . . ?
 C2 C3 H3 120.1 . . ?
 C4 C3 C2 119.8(4) . . ?
 C4 C3 H3 120.1 . . ?
 C3 C4 C7 129.0(8) . . ?
 C3 C4 C7' 103.1(10) . . ?
 C5 C4 C3 119.7(4) . . ?
 C5 C4 C7 111.2(7) . . ?
 C5 C4 C7' 137.1(10) . . ?
 C4 C5 H5 119.3 . . ?
 C6 C5 C4 121.5(5) . . ?
 C6 C5 H5 119.3 . . ?
 C1 C6 H6 120.6 . . ?
 C5 C6 C1 118.8(4) . . ?
 C5 C6 H6 120.6 . . ?
 C12 C11 O2 115.3(3) . . ?
 C16 C11 O2 123.6(3) . . ?
 C16 C11 C12 121.1(3) . . ?
 C11 C12 H12 120.4 . . ?
 C13 C12 C11 119.2(3) . . ?
 C13 C12 H12 120.4 . . ?
 C12 C13 H13 119.4 . . ?
 C12 C13 C14 121.2(3) . . ?
 C14 C13 H13 119.4 . . ?
 C13 C14 C17 121.8(3) . . ?
 C15 C14 C13 117.9(3) . . ?
 C15 C14 C17 120.3(4) . . ?
 C14 C15 H15 119.2 . . ?
 C16 C15 C14 121.6(4) . . ?
 C16 C15 H15 119.2 . . ?
 C11 C16 C15 119.0(3) . . ?
 C11 C16 H16 120.5 . . ?
 C15 C16 H16 120.5 . . ?
 N5 C17 C14 123.4(4) . . ?
 N5 C17 H17 118.3 . . ?
 C14 C17 H17 118.3 . . ?
 N5 C18 H18A 109.0 . . ?
 N5 C18 H18B 109.0 . . ?
 N5 C18 H18C 110.5 . . ?
 N5 C18 H18D 110.5 . . ?
 N5 C18 C19' 106.2(11) . . ?
 H18A C18 H18B 107.8 . . ?
 H18C C18 H18D 108.7 . . ?
 C19 C18 N5 112.8(10) . . ?
 C19 C18 H18A 109.0 . . ?
 C19 C18 H18B 109.0 . . ?
 C19' C18 H18C 110.5 . . ?
 C19' C18 H18D 110.5 . . ?
 C22 C21 O3 119.2(3) . . ?
 C26 C21 O3 118.9(3) . . ?
 C26 C21 C22 121.9(4) . . ?
 C21 C22 H22 120.7 . . ?
 C23 C22 C21 118.7(4) . . ?
 C23 C22 H22 120.7 . . ?
 C22 C23 H23 119.4 . . ?
 C22 C23 C24 121.1(4) . . ?
 C24 C23 H23 119.4 . . ?
 C23 C24 C27 121.6(4) . . ?
 C25 C24 C23 117.8(4) . . ?
 C25 C24 C27 120.5(4) . . ?
 C24 C25 H25 118.8 . . ?
 C26 C25 C24 122.3(4) . . ?
 C26 C25 H25 118.8 . . ?
 C21 C26 C25 118.2(4) . . ?
 C21 C26 H26 120.9 . . ?
 C25 C26 H26 120.9 . . ?
 N6 C27 C24 123.2(5) . . ?
 N6 C27 H27 118.4 . . ?
 C24 C27 H27 118.4 . . ?
 C32 C31 O4 119.4(3) . . ?
 C36 C31 O4 118.2(3) . . ?
 C36 C31 C32 122.1(4) . . ?
 C31 C32 H32 120.8 . . ?
 C33 C32 C31 118.5(3) . . ?
 C33 C32 H32 120.8 . . ?
 C32 C33 H33 119.3 . . ?
 C32 C33 C34 121.4(4) . . ?
 C34 C33 H33 119.3 . . ?
 C33 C34 C35 118.5(4) . . ?
 C33 C34 C37 121.2(4) . . ?
 C35 C34 C37 120.3(4) . . ?
 C34 C35 H35 119.3 . . ?
 C36 C35 C34 121.4(4) . . ?
 C36 C35 H35 119.3 . . ?
 C31 C36 H36 121.0 . . ?
 C35 C36 C31 118.1(4) . . ?
 C35 C36 H36 121.0 . . ?
 C34 C37 H37 120.5 . . ?
 C34 C37 H37A 119.6 . . ?
 N7' C37 C34 119.0(10) . . ?
 N7' C37 H37 120.5 . . ?
 N7 C37 C34 120.7(8) . . ?
 N7 C37 H37A 119.6 . . ?
 C42 C41 O5 115.2(3) . . ?
 C42 C41 C46 120.8(3) . . ?
 C46 C41 O5 123.9(3) . . ?
 C41 C42 H42 120.2 . . ?
 C43 C42 C41 119.7(4) . . ?
 C43 C42 H42 120.2 . . ?
 C42 C43 H43 119.5 . . ?
 C42 C43 C44 121.0(4) . . ?
 C44 C43 H43 119.5 . . ?
 C43 C44 C47 121.8(4) . . ?
 C45 C44 C43 118.2(4) . . ?
 C45 C44 C47 119.9(4) . . ?
 C44 C45 H45 119.1 . . ?
 C44 C45 C46 121.7(4) . . ?
 C46 C45 H45 119.1 . . ?
 C41 C46 C45 118.5(3) . . ?
 C41 C46 H46 120.8 . . ?
 C45 C46 H46 120.8 . . ?
 C44 C47 H47A 120.5 . . ?
 C44 C47 H47 119.3 . . ?
 N8 C47 C44 121.4(11) . . ?
 N8 C47 H47 119.3 . . ?
 N8' C47 C44 119.0(14) . . ?
 N8' C47 H47A 120.5 . . ?
 C52 C51 O6 120.0(3) . . ?
 C56 C51 O6 118.7(3) . . ?
 C56 C51 C52 121.2(3) . . ?
 C51 C52 H52 120.6 . . ?
 C51 C52 C53 118.8(3) . . ?
 C53 C52 H52 120.6 . . ?
 C52 C53 H53 119.5 . . ?
 C54 C53 C52 121.0(3) . . ?
 C54 C53 H53 119.5 . . ?
 C53 C54 C57 122.6(3) . . ?
 C55 C54 C53 118.8(3) . . ?
 C55 C54 C57 118.7(3) . . ?
 C54 C55 H55 119.5 . . ?
 C56 C55 C54 121.0(3) . . ?
 C56 C55 H55 119.5 . . ?
 C51 C56 C55 119.2(3) . . ?
 C51 C56 H56 120.4 . . ?
 C55 C56 H56 120.4 . . ?
 N9 C57 C54 123.9(4) . . ?
 N9 C57 H57 118.1 . . ?
 C54 C57 H57 118.1 . . ?
 N9 C58 H58A 110.0 . . ?
 N9 C58 H58B 110.0 . . ?
 N9 C58 H58C 107.1 . . ?
 N9 C58 H58D 107.1 . . ?
 N9 C58 C59 108.4(7) . . ?
 H58A C58 H58B 108.4 . . ?
 H58C C58 H58D 106.8 . . ?
 C59 C58 H58A 110.0 . . ?
 C59 C58 H58B 110.0 . . ?
 C59' C58 N9 120.7(12) . . ?
 C59' C58 H58C 107.1 . . ?
 C59' C58 H58D 107.1 . . ?
 C7 N4 C8 119.3(13) . . ?
 C37 N7' C38' 116.1(17) . . ?
 C47 N8 C48 122.2(19) . . ?
 C4 C7 H7 119.6 . . ?
 N4 C7 C4 120.9(11) . . ?
 N4 C7 H7 119.6 . . ?
 N4 C8 H8A 109.0 . . ?
 N4 C8 H8B 109.0 . . ?
 N4 C8 C9 112.9(15) . . ?
 H8A C8 H8B 107.8 . . ?
 C9 C8 H8A 109.0 . . ?
 C9 C8 H8B 109.0 . . ?
 C8 C9 H9 123.5 . . ?
 C10 C9 C8 113(2) . . ?
 C10 C9 H9 123.5 . . ?
 C9 C10 H10A 120.0 . . ?
 C9 C10 H10B 120.0 . . ?
 H10A C10 H10B 120.0 . . ?
 C18 C19 H19 120.3 . . ?
 C20 C19 C18 119(2) . . ?
 C20 C19 H19 120.3 . . ?
 C19 C20 H20A 120.0 . . ?
 C19 C20 H20B 120.0 . . ?
 H20A C20 H20B 120.0 . . ?
 N6 C28 H28A 110.7 . . ?
 N6 C28 H28B 110.7 . . ?
 N6 C28 C29 105.1(10) . . ?
 H28A C28 H28B 108.8 . . ?
 C29 C28 H28A 110.7 . . ?
 C29 C28 H28B 110.7 . . ?
 C28 C29 H29 124.8 . . ?
 C30 C29 C28 110(2) . . ?
 C30 C29 H29 124.8 . . ?
 C29 C30 H30A 120.0 . . ?
 C29 C30 H30B 120.0 . . ?
 H30A C30 H30B 120.0 . . ?
 N7' C38' H38A 111.1 . . ?
 N7' C38' H38B 111.1 . . ?
 H38A C38' H38B 109.0 . . ?
 C39' C38' N7' 103.4(18) . . ?
 C39' C38' H38A 111.1 . . ?
 C39' C38' H38B 111.1 . . ?
 C38' C39' H39' 120.9 . . ?
 C40' C39' C38' 118.1(18) . . ?
 C40' C39' H39' 120.9 . . ?
 C39' C40' H40A 120.0 . . ?
 C39' C40' H40B 120.0 . . ?
 H40A C40' H40B 120.0 . . ?
 N8 C48 H48A 110.6 . . ?
 N8 C48 H48B 110.6 . . ?
 N8 C48 C49 105.6(13) . . ?
 H48A C48 H48B 108.8 . . ?
 C49 C48 H48A 110.6 . . ?
 C49 C48 H48B 110.6 . . ?
 C48 C49 H49 131.3 . . ?
 C50 C49 C48 97.4(13) . . ?
 C50 C49 H49 131.3 . . ?
 C49 C50 H50A 120.0 . . ?
 C49 C50 H50B 120.0 . . ?
 H50A C50 H50B 120.0 . . ?
 C58 C59 H59 114.6 . . ?
 C60 C59 C58 130.8(12) . . ?
 C60 C59 H59 114.6 . . ?
 C59 C60 H60A 120.0 . . ?
 C59 C60 H60B 120.0 . . ?
 H60A C60 H60B 120.0 . . ?
 C7' N4' C8' 111(2) . . ?
 C37 N7 C38 115.0(12) . . ?
 C47 N8' C48' 107(2) . . ?
 C4 C7' H7' 114.4 . . ?
 N4' C7' C4 131(3) . . ?
 N4' C7' H7' 114.4 . . ?
 N4' C8' H8'A 110.7 . . ?
 N4' C8' H8'B 110.7 . . ?
 H8'A C8' H8'B 108.8 . . ?
 C9' C8' N4' 105(2) . . ?
 C9' C8' H8'A 110.7 . . ?
 C9' C8' H8'B 110.7 . . ?
 C8' C9' H9' 122.5 . . ?
 C10' C9' C8' 115(3) . . ?
 C10' C9' H9' 122.5 . . ?
 C9' C10' H10C 120.0 . . ?
 C9' C10' H10D 120.0 . . ?
 H10C C10' H10D 120.0 . . ?
 C18 C19' H19' 115.8 . . ?
 C20' C19' C18 128(3) . . ?
 C20' C19' H19' 115.8 . . ?
 C19' C20' H20C 120.0 . . ?
 C19' C20' H20D 120.0 . . ?
 H20C C20' H20D 120.0 . . ?
 N6 C28' H28C 112.9 . . ?
 N6 C28' H28D 112.9 . . ?
 H28C C28' H28D 110.3 . . ?
 C29' C28' N6 94.2(14) . . ?
 C29' C28' H28C 112.9 . . ?
 C29' C28' H28D 112.9 . . ?
 C28' C29' H29' 128.5 . . ?
 C30' C29' C28' 103(3) . . ?
 C30' C29' H29' 128.5 . . ?
 C29' C30' H30C 120.0 . . ?
 C29' C30' H30D 120.0 . . ?
 H30C C30' H30D 120.0 . . ?
 N7 C38 H38C 109.1 . . ?
 N7 C38 H38D 109.1 . . ?
 H38C C38 H38D 107.8 . . ?
 C39 C38 N7 112.6(14) . . ?
 C39 C38 H38C 109.1 . . ?
 C39 C38 H38D 109.1 . . ?
 C38 C39 H39 115.6 . . ?
 C40 C39 C38 128.8(18) . . ?
 C40 C39 H39 115.6 . . ?
 C39 C40 H40C 120.0 . . ?
 C39 C40 H40D 120.0 . . ?
 H40C C40 H40D 120.0 . . ?
 N8' C48' H48C 110.4 . . ?
 N8' C48' H48D 110.4 . . ?
 N8' C48' C49' 106(2) . . ?
 H48C C48' H48D 108.6 . . ?
 C49' C48' H48C 110.4 . . ?
 C49' C48' H48D 110.4 . . ?
 C48' C49' H49' 129.6 . . ?
 C50' C49' C48' 100.8(14) . . ?
 C50' C49' H49' 129.6 . . ?
 C49' C50' H50C 120.0 . . ?
 C49' C50' H50D 120.0 . . ?
 H50C C50' H50D 120.0 . . ?
 C58 C59' H59' 123.6 . . ?
 C60' C59' C58 113(2) . . ?
 C60' C59' H59' 123.6 . . ?
 C59' C60' H60C 120.0 . . ?
 C59' C60' H60D 120.0 . . ?
 H60C C60' H60D 120.0 . . ?

loop_
  _geom_torsion_atom_site_label_1
  _geom_torsion_atom_site_label_2
  _geom_torsion_atom_site_label_3
  _geom_torsion_atom_site_label_4
  _geom_torsion
  _geom_torsion_site_symmetry_1
  _geom_torsion_site_symmetry_2
  _geom_torsion_site_symmetry_3
  _geom_torsion_site_symmetry_4
  _geom_torsion_publ_flag
 P1 O1 C1 C2 74.6(4) . . . . ?
 P1 O1 C1 C6 -111.8(3) . . . . ?
 P1 O2 C11 C12 -160.5(3) . . . . ?
 P1 O2 C11 C16 20.6(5) . . . . ?
 P2 O3 C21 C22 86.7(3) . . . . ?
 P2 O3 C21 C26 -95.1(3) . . . . ?
 P2 O4 C31 C32 74.8(4) . . . . ?
 P2 O4 C31 C36 -110.7(3) . . . . ?
 P3 O5 C41 C42 -170.2(3) . . . . ?
 P3 O5 C41 C46 10.9(5) . . . . ?
 P3 O6 C51 C52 78.9(3) . . . . ?
 P3 O6 C51 C56 -104.0(3) . . . . ?
 O1 P1 O2 C11 160.5(3) . . . . ?
 O1 P1 N1 P2 106.9(2) . . . . ?
 O1 P1 N3 P3 -109.60(19) . . . . ?
 O1 C1 C2 C3 172.5(3) . . . . ?
 O1 C1 C6 C5 -172.8(4) . . . . ?
 O2 P1 O1 C1 90.4(3) . . . . ?
 O2 P1 N1 P2 -147.00(19) . . . . ?
 O2 P1 N3 P3 142.30(17) . . . . ?
 O2 C11 C12 C13 178.2(3) . . . . ?
 O2 C11 C16 C15 -177.9(3) . . . . ?
 O3 P2 O4 C31 -169.8(3) . . . . ?
 O3 P2 N1 P1 -106.7(2) . . . . ?
 O3 P2 N2 P3 109.46(19) . . . . ?
 O3 C21 C22 C23 178.3(3) . . . . ?
 O3 C21 C26 C25 -178.3(3) . . . . ?
 O4 P2 O3 C21 -168.1(3) . . . . ?
 O4 P2 N1 P1 150.34(19) . . . . ?
 O4 P2 N2 P3 -148.00(18) . . . . ?
 O4 C31 C32 C33 172.6(3) . . . . ?
 O4 C31 C36 C35 -173.9(3) . . . . ?
 O5 P3 O6 C51 173.3(2) . . . . ?
 O5 P3 N2 P2 -111.46(19) . . . . ?
 O5 P3 N3 P1 111.93(18) . . . . ?
 O5 C41 C42 C43 -178.8(4) . . . . ?
 O5 C41 C46 C45 178.4(3) . . . . ?
 O6 P3 O5 C41 -66.6(3) . . . . ?
 O6 P3 N2 P2 141.90(18) . . . . ?
 O6 P3 N3 P1 -139.00(17) . . . . ?
 O6 C51 C52 C53 178.2(3) . . . . ?
 O6 C51 C56 C55 -177.2(3) . . . . ?
 N1 P1 O1 C1 -154.5(3) . . . . ?
 N1 P1 O2 C11 49.1(3) . . . . ?
 N1 P1 N3 P3 14.2(2) . . . . ?
 N1 P2 O3 C21 77.4(3) . . . . ?
 N1 P2 O4 C31 -54.6(3) . . . . ?
 N1 P2 N2 P3 -19.8(3) . . . . ?
 N2 P2 O3 C21 -53.8(3) . . . . ?
 N2 P2 O4 C31 76.1(3) . . . . ?
 N2 P2 N1 P1 22.1(3) . . . . ?
 N2 P3 O5 C41 178.8(3) . . . . ?
 N2 P3 O6 C51 -75.0(3) . . . . ?
 N2 P3 N3 P1 -11.8(2) . . . . ?
 N3 P1 O1 C1 -24.7(3) . . . . ?
 N3 P1 O2 C11 -82.4(3) . . . . ?
 N3 P1 N1 P2 -19.7(3) . . . . ?
 N3 P3 O5 C41 49.3(3) . . . . ?
 N3 P3 O6 C51 55.8(3) . . . . ?
 N3 P3 N2 P2 15.0(3) . . . . ?
 N5 C18 C19 C20 -119.6(19) . . . . ?
 N5 C18 C19' C20' 129(3) . . . . ?
 N6 C28 C29 C30 123.4(15) . . . . ?
 N6 C28' C29' C30' -127(2) . . . . ?
 N9 C58 C59 C60 -148.7(16) . . . . ?
 N9 C58 C59' C60' 21(3) . . . . ?
 C1 C2 C3 C4 -0.3(6) . . . . ?
 C2 C1 C6 C5 0.7(6) . . . . ?
 C2 C3 C4 C5 1.4(7) . . . . ?
 C2 C3 C4 C7 -175.4(9) . . . . ?
 C2 C3 C4 C7' 179.3(11) . . . . ?
 C3 C4 C5 C6 -1.5(8) . . . . ?
 C3 C4 C7 N4 -4(2) . . . . ?
 C3 C4 C7' N4' 2(5) . . . . ?
 C4 C5 C6 C1 0.5(7) . . . . ?
 C5 C4 C7 N4 178.8(15) . . . . ?
 C5 C4 C7' N4' 179(4) . . . . ?
 C6 C1 C2 C3 -0.8(6) . . . . ?
 C11 C12 C13 C14 0.1(5) . . . . ?
 C12 C11 C16 C15 3.3(6) . . . . ?
 C12 C13 C14 C15 2.2(6) . . . . ?
 C12 C13 C14 C17 -175.9(4) . . . . ?
 C13 C14 C15 C16 -1.9(6) . . . . ?
 C13 C14 C17 N5 -5.5(6) . . . . ?
 C14 C15 C16 C11 -0.8(6) . . . . ?
 C15 C14 C17 N5 176.4(4) . . . . ?
 C16 C11 C12 C13 -2.9(5) . . . . ?
 C17 N5 C18 C19 -123.5(9) . . . . ?
 C17 N5 C18 C19' -148.8(11) . . . . ?
 C17 C14 C15 C16 176.3(4) . . . . ?
 C18 N5 C17 C14 178.7(4) . . . . ?
 C21 C22 C23 C24 0.8(6) . . . . ?
 C22 C21 C26 C25 -0.2(5) . . . . ?
 C22 C23 C24 C25 -1.7(6) . . . . ?
 C22 C23 C24 C27 175.6(4) . . . . ?
 C23 C24 C25 C26 1.7(6) . . . . ?
 C23 C24 C27 N6 -3.8(8) . . . . ?
 C24 C25 C26 C21 -0.7(6) . . . . ?
 C25 C24 C27 N6 173.4(5) . . . . ?
 C26 C21 C22 C23 0.2(5) . . . . ?
 C27 N6 C28 C29 95.9(12) . . . . ?
 C27 N6 C28' C29' 151.1(14) . . . . ?
 C27 C24 C25 C26 -175.6(4) . . . . ?
 C31 C32 C33 C34 1.3(6) . . . . ?
 C32 C31 C36 C35 0.4(6) . . . . ?
 C32 C33 C34 C35 0.3(7) . . . . ?
 C32 C33 C34 C37 -178.0(5) . . . . ?
 C33 C34 C35 C36 -1.5(7) . . . . ?
 C33 C34 C37 N7' 27.5(12) . . . . ?
 C33 C34 C37 N7 -15.7(11) . . . . ?
 C34 C35 C36 C31 1.2(6) . . . . ?
 C34 C37 N7' C38' 164.9(11) . . . . ?
 C34 C37 N7 C38 -173.0(8) . . . . ?
 C35 C34 C37 N7' -150.8(10) . . . . ?
 C35 C34 C37 N7 166.1(8) . . . . ?
 C36 C31 C32 C33 -1.6(6) . . . . ?
 C37 C34 C35 C36 176.8(5) . . . . ?
 C37 N7' C38' C39' 153.0(17) . . . . ?
 C37 N7 C38 C39 -137.8(14) . . . . ?
 C41 C42 C43 C44 1.0(7) . . . . ?
 C42 C41 C46 C45 -0.3(6) . . . . ?
 C42 C43 C44 C45 -1.7(7) . . . . ?
 C42 C43 C44 C47 175.8(5) . . . . ?
 C43 C44 C45 C46 1.5(7) . . . . ?
 C43 C44 C47 N8 -20.2(12) . . . . ?
 C43 C44 C47 N8' 17.7(15) . . . . ?
 C44 C45 C46 C41 -0.5(6) . . . . ?
 C44 C47 N8 C48 -173.7(10) . . . . ?
 C44 C47 N8' C48' 179.7(11) . . . . ?
 C45 C44 C47 N8 157.3(10) . . . . ?
 C45 C44 C47 N8' -164.8(13) . . . . ?
 C46 C41 C42 C43 0.1(7) . . . . ?
 C47 C44 C45 C46 -176.1(4) . . . . ?
 C47 N8 C48 C49 -99.2(19) . . . . ?
 C47 N8' C48' C49' 164.1(18) . . . . ?
 C51 C52 C53 C54 -1.9(5) . . . . ?
 C52 C51 C56 C55 -0.1(5) . . . . ?
 C52 C53 C54 C55 1.6(5) . . . . ?
 C52 C53 C54 C57 -178.0(3) . . . . ?
 C53 C54 C55 C56 -0.5(5) . . . . ?
 C53 C54 C57 N9 -1.6(6) . . . . ?
 C54 C55 C56 C51 -0.2(5) . . . . ?
 C55 C54 C57 N9 178.8(4) . . . . ?
 C56 C51 C52 C53 1.2(5) . . . . ?
 C57 N9 C58 C59 131.7(8) . . . . ?
 C57 N9 C58 C59' 116.7(14) . . . . ?
 C57 C54 C55 C56 179.1(3) . . . . ?
 C58 N9 C57 C54 179.1(4) . . . . ?
 N4 C8 C9 C10 -8(3) . . . . ?
 N7' C38' C39' C40' -122(3) . . . . ?
 N8 C48 C49 C50 -138.2(18) . . . . ?
 C7 C4 C5 C6 175.8(7) . . . . ?
 C7 N4 C8 C9 175.3(19) . . . . ?
 C8 N4 C7 C4 177.9(15) . . . . ?
 C28 N6 C27 C24 176.2(7) . . . . ?
 N4' C8' C9' C10' 139(3) . . . . ?
 N7 C38 C39 C40 118(3) . . . . ?
 N8' C48' C49' C50' 123(2) . . . . ?
 C7' C4 C5 C6 -178.5(15) . . . . ?
 C7' N4' C8' C9' -162(4) . . . . ?
 C8' N4' C7' C4 -178(2) . . . . ?
 C28' N6 C27 C24 -170.6(10) . . . . ?

_shelx_res_file
;
TITL a_a.res in P2(1)/n
REM Old TITL a in P2(1)/n
REM SHELXT solution in P2(1)/n
REM R1 0.266, Rweak 0.042, Alpha 0.063, Orientation as input
REM Formula found by SHELXT: C50 N8' O11 P3
CELL 0.71073 8.4373 14.9917 46.2319 90 94.494 90
ZERR 4 0.0002 0.0003 0.0008 0 0.001 0
LATT 1
SYMM 0.5-X,0.5+Y,0.5-Z
SFAC C H N O P
UNIT 240 240 36 24 12
EADP C19' C19
EADP C20' C20
SADI C19 C20 C19' C20'
EADP C59 C59'
EADP C60' C60
EADP N7 N7'
EADP C38 C38'
EADP C40' C40
DFIX 1.35 0.01 C39 C40
EADP C39 C39'
SADI C39' C40' C39 C40
SADI C38 C39 C38' C39'
DFIX 2.5 C40 C38 C38' C40'
ISOR 0.05 0.1 C40 C40' C39' C39 C38 C38'
EADP C28' C28
EADP C29 C29'
EADP C30' C30
ISOR 0.05 0.1 C28' C29 C28 C30 C30' C29'
EADP C7' C7
EADP C9 C9'
EADP C10 C10'
EADP C8' C8
ISOR 0.05 0.1 C9 C10 C10' C9'
EADP C50' C50
EADP C49' C49
EADP N8' N8
EADP C48' C48
ISOR 0.05 0.1 C48' C48 C50 C50' C49' C49
SADI C59 C60 C59' C60'
DFIX 1.3 C39' C40'
SADI C49' C50' C49 C50
SADI C49 C48 C49' C48'
DFIX 1.5 C49 C48
DFIX 1.35 C49' C50'
DFIX 1.55 C49' C48'
DFIX 2.5 C48' C50'
DFIX 1.35 C60 C59
DFIX 1.35 C20 C19
DFIX 1.35 C40 C39
SADI C9' C10' C9 C10
DFIX 1.35 C10' C9'
SADI C9 C8 C9' C8'
DFIX 1.55 C9 C8
DFIX 1.55 C39 C38
DFIX 1.55 C39' C38'
SADI C29' C30' C29 C30
DFIX 1.35 C30 C29
DFIX 1.55 C29' C28'
SADI C29' C28' C28 C29
ISOR 0.01 0.02 C19 C20
ISOR 0.03 0.06 C10 C10'
ISOR 0.03 0.06 C49 C49' C50 C50' C48' C48
ISOR 0.01 0.02 C39' C39
ISOR 0.02 0.04 C39 C39'
ISOR 0.02 0.04 C8 C9
ISOR 0.02 0.04 C49 C49' C48 C48'
ISOR 0.01 0.02 C59' C59
ISOR 0.01 0.02 C39 C40
ISOR 0.01 0.02 C49' C49 C48' C48
DFIX 2.5 C48 C50
ISOR 0.01 0.02 C29 C29' C28' C28
ISOR 0.02 0.04 C10' C9' C9 C10 C8' C8
EADP N4' N4
ISOR 0.01 0.02 C49 C50
ISOR 0.01 0.02 C29 C30
DFIX 1.5 C59' C58

L.S. 20
PLAN  60
SIZE 0.1 0.15 0.2
TEMP 23
CONF
BOND $H
MORE -1
fmap 2
acta
OMIT -4 54
REM <olex2.extras>
REM <HklSrc "%.\\a.hkl">
REM </olex2.extras>

WGHT    0.078100    3.461800
FVAR       0.16973   0.54385   0.63047   0.41819   0.61398   0.61992   0.56116
P1    5    0.023834    0.346542    0.278635    11.00000    0.04221    0.04086 =
         0.06155    0.00134    0.00009   -0.00360
P2    5    0.014111    0.528450    0.271126    11.00000    0.04580    0.04148 =
         0.06206    0.00521   -0.00170    0.00333
P3    5    0.286180    0.448350    0.295989    11.00000    0.03791    0.04384 =
         0.05751   -0.00283   -0.00057    0.00131
O1    4   -0.087989    0.313624    0.302374    11.00000    0.04786    0.06593 =
         0.07326    0.01416    0.00764   -0.00132
O2    4    0.003973    0.263606    0.257358    11.00000    0.06449    0.04655 =
         0.06841   -0.00087    0.00007   -0.01303
O3    4   -0.091256    0.584076    0.291720    11.00000    0.05452    0.05230 =
         0.07321    0.00557    0.00419    0.01342
O4    4   -0.022472    0.593057    0.244623    11.00000    0.07015    0.04912 =
         0.06610    0.00818   -0.00273    0.00409
O5    4    0.325025    0.469580    0.329114    11.00000    0.05409    0.05596 =
         0.06019   -0.00826   -0.00619    0.00901
O6    4    0.461312    0.444778    0.286220    11.00000    0.03642    0.06349 =
         0.06658   -0.00885    0.00147   -0.00186
N1    3   -0.056588    0.432189    0.264444    11.00000    0.04441    0.04765 =
         0.07035    0.00444   -0.00886   -0.00246
N2    3    0.195416    0.531894    0.282346    11.00000    0.04498    0.04167 =
         0.06484   -0.00104   -0.00023   -0.00404
N3    3    0.203382    0.354114    0.291110    11.00000    0.04277    0.04003 =
         0.05860    0.00154    0.00207    0.00499
N5    3    0.035752    0.184110    0.122067    11.00000    0.11727    0.09678 =
         0.07346   -0.01340   -0.00663   -0.01007
N6    3    0.053559    0.539258    0.428602    11.00000    0.11687    0.18788 =
         0.07364    0.00197    0.00293    0.01091
N9    3    0.593543    0.381978    0.152452    11.00000    0.10352    0.07692 =
         0.07897   -0.01267    0.02743   -0.01685
C1    1   -0.049329    0.263596    0.327282    11.00000    0.04832    0.05018 =
         0.06895    0.00648    0.01530    0.00875
C2    1    0.030734    0.302120    0.350828    11.00000    0.06482    0.06333 =
         0.07796    0.00063    0.01023    0.00181
AFIX  43
H2    2    0.071163    0.359667    0.349882    11.00000   -1.20000
AFIX   0
C3    1    0.050147    0.252227    0.376496    11.00000    0.08113    0.10855 =
         0.07310   -0.00395    0.00888    0.02323
AFIX  43
H3    2    0.104525    0.276396    0.392937    11.00000   -1.20000
AFIX   0
C4    1   -0.012135    0.166493    0.377304    11.00000    0.09088    0.08592 =
         0.09688    0.03667    0.03274    0.02921
C5    1   -0.088388    0.130967    0.353032    11.00000    0.10967    0.06241 =
         0.12678    0.02583    0.03026    0.00382
AFIX  43
H5    2   -0.127490    0.073048    0.353608    11.00000   -1.20000
AFIX   0
C6    1   -0.108811    0.178055    0.327967    11.00000    0.08020    0.05132 =
         0.10039    0.00515    0.02069   -0.00531
AFIX  43
H6    2   -0.161985    0.153078    0.311539    11.00000   -1.20000
AFIX   0
C11   1    0.035797    0.260561    0.228140    11.00000    0.04627    0.04275 =
         0.07153   -0.00432   -0.00245   -0.00262
C12   1   -0.036102    0.191692    0.212312    11.00000    0.05451    0.04235 =
         0.08142   -0.00311   -0.00186   -0.00598
AFIX  43
H12   2   -0.098227    0.150186    0.221210    11.00000   -1.20000
AFIX   0
C13   1   -0.014855    0.185128    0.183240    11.00000    0.06473    0.05439 =
         0.08139   -0.01625   -0.00911   -0.00743
AFIX  43
H13   2   -0.063298    0.138799    0.172484    11.00000   -1.20000
AFIX   0
C14   1    0.077947    0.246624    0.169586    11.00000    0.04802    0.06251 =
         0.07098   -0.00832   -0.00203    0.00401
C15   1    0.152856    0.312859    0.186466    11.00000    0.05618    0.07631 =
         0.08001   -0.00708    0.00975   -0.01906
AFIX  43
H15   2    0.217900    0.353529    0.177873    11.00000   -1.20000
AFIX   0
C16   1    0.133375    0.319951    0.215647    11.00000    0.06229    0.06607 =
         0.07511   -0.01436    0.00276   -0.02228
AFIX  43
H16   2    0.185629    0.364373    0.226727    11.00000   -1.20000
AFIX   0
C17   1    0.093446    0.244044    0.138163    11.00000    0.07314    0.07895 =
         0.08242   -0.00855    0.00319   -0.00203
AFIX  43
H17   2    0.149380    0.289679    0.129901    11.00000   -1.20000
AFIX   0
C18   1    0.056901    0.190410    0.091123    11.00000    0.14571    0.14791 =
         0.07352   -0.01534   -0.00767   -0.00647
PART 1
AFIX  23
H18A  2    0.113140    0.245178    0.087443    21.00000   -1.20000
H18B  2    0.122050    0.140923    0.085559    21.00000   -1.20000
AFIX  23
PART 2
H18C  2    0.152649    0.159330    0.086562   -21.00000   -1.20000
H18D  2    0.065190    0.252311    0.085323   -21.00000   -1.20000
AFIX   0
PART 0
C21   1   -0.081459    0.566347    0.321693    11.00000    0.04731    0.05278 =
         0.06827    0.00029    0.00538    0.01361
C22   1    0.033363    0.608600    0.339548    11.00000    0.05767    0.05967 =
         0.08237   -0.00809    0.01006   -0.00229
AFIX  43
H22   2    0.105586    0.647218    0.331911    11.00000   -1.20000
AFIX   0
C23   1    0.039094    0.592632    0.368766    11.00000    0.06013    0.08361 =
         0.07512   -0.01909   -0.00001    0.00768
AFIX  43
H23   2    0.115338    0.621345    0.381061    11.00000   -1.20000
AFIX   0
C24   1   -0.067119    0.534223    0.380376    11.00000    0.06186    0.08303 =
         0.06819   -0.00451    0.01332    0.01047
C25   1   -0.180667    0.494865    0.361645    11.00000    0.05692    0.08880 =
         0.07997    0.00145    0.01484   -0.00770
AFIX  43
H25   2   -0.254362    0.456850    0.369130    11.00000   -1.20000
AFIX   0
C26   1   -0.189213    0.509634    0.332306    11.00000    0.04623    0.07066 =
         0.07941   -0.00054    0.00339    0.00047
AFIX  43
H26   2   -0.266346    0.481757    0.319978    11.00000   -1.20000
AFIX   0
C27   1   -0.055144    0.511826    0.411185    11.00000    0.08337    0.12984 =
         0.07981   -0.00243    0.01349    0.01239
AFIX  43
H27   2   -0.132691    0.475223    0.418120    11.00000   -1.20000
AFIX   0
C31   1    0.015401    0.577054    0.216115    11.00000    0.05284    0.04484 =
         0.06489    0.01110   -0.00727    0.00033
C32   1   -0.073291    0.516559    0.199239    11.00000    0.05483    0.06578 =
         0.07130    0.01167   -0.00443   -0.01943
AFIX  43
H32   2   -0.149720    0.481450    0.207184    11.00000   -1.20000
AFIX   0
C33   1   -0.046430    0.509357    0.170630    11.00000    0.07300    0.07953 =
         0.07327    0.00253   -0.01305   -0.02375
AFIX  43
H33   2   -0.106974    0.469623    0.158933    11.00000   -1.20000
AFIX   0
C34   1    0.068019    0.559478    0.158727    11.00000    0.07394    0.08009 =
         0.07290    0.00717    0.00206   -0.01199
C35   1    0.157749    0.618218    0.176548    11.00000    0.06805    0.07694 =
         0.09201    0.00954    0.01265   -0.02111
AFIX  43
H35   2    0.237369    0.651517    0.168843    11.00000   -1.20000
AFIX   0
C36   1    0.131431    0.628108    0.205205    11.00000    0.05823    0.06147 =
         0.08444    0.00694   -0.00385   -0.01853
AFIX  43
H36   2    0.190628    0.668339    0.216936    11.00000   -1.20000
AFIX   0
C37   1    0.092766    0.553558    0.127880    11.00000    0.12482    0.14468 =
         0.08232   -0.00505    0.02121   -0.03768
PART 1
AFIX  43
H37   2    0.191973    0.565654    0.121332    41.00000   -1.20000
AFIX  43
PART 2
H37A  2    0.151131    0.597518    0.119298   -41.00000   -1.20000
AFIX   0
PART 0
C41   1    0.401327    0.416954    0.350855    11.00000    0.04671    0.05668 =
         0.05779   -0.00356    0.00133    0.00061
C42   1    0.395269    0.448826    0.378469    11.00000    0.08435    0.08035 =
         0.06459   -0.00604    0.00058    0.02872
AFIX  43
H42   2    0.341178    0.501477    0.381733    11.00000   -1.20000
AFIX   0
C43   1    0.469197    0.402845    0.401261    11.00000    0.10319    0.09882 =
         0.05737   -0.00357    0.00594    0.02843
AFIX  43
H43   2    0.463560    0.424183    0.420042    11.00000   -1.20000
AFIX   0
C44   1    0.552072    0.325234    0.396817    11.00000    0.07632    0.07956 =
         0.06712    0.01097    0.00456    0.01116
C45   1    0.554851    0.294065    0.368996    11.00000    0.07840    0.06709 =
         0.07949    0.00313    0.00065    0.02198
AFIX  43
H45   2    0.608156    0.241148    0.365739    11.00000   -1.20000
AFIX   0
C46   1    0.480643    0.339129    0.345690    11.00000    0.07165    0.06009 =
         0.06344   -0.00587   -0.00268    0.01285
AFIX  43
H46   2    0.484182    0.317369    0.326914    11.00000   -1.20000
AFIX   0
C47   1    0.641253    0.278098    0.420808    11.00000    0.13222    0.12485 =
         0.07370    0.02082    0.00167    0.04409
PART 2
AFIX  43
H47A  2    0.718622    0.236381    0.417064   -71.00000   -1.20000
AFIX  43
PART 1
H47   2    0.666872    0.218278    0.418595    71.00000   -1.20000
AFIX   0
PART 0
C51   1    0.492238    0.418247    0.258188    11.00000    0.03284    0.05101 =
         0.06875   -0.00351    0.00589   -0.00422
C52   1    0.469272    0.477117    0.235435    11.00000    0.05611    0.04123 =
         0.07736   -0.00545    0.01243   -0.00050
AFIX  43
H52   2    0.430431    0.534192    0.238368    11.00000   -1.20000
AFIX   0
C53   1    0.505028    0.449868    0.208084    11.00000    0.05909    0.05010 =
         0.07193    0.00398    0.01064   -0.00668
AFIX  43
H53   2    0.486936    0.488502    0.192435    11.00000   -1.20000
AFIX   0
C54   1    0.567224    0.366086    0.203688    11.00000    0.04422    0.04930 =
         0.07519   -0.01045    0.01302   -0.01076
C55   1    0.589574    0.308826    0.226988    11.00000    0.05930    0.04721 =
         0.09302   -0.00515    0.01441    0.00564
AFIX  43
H55   2    0.630534    0.252123    0.224252    11.00000   -1.20000
AFIX   0
C56   1    0.552138    0.334343    0.254270    11.00000    0.04905    0.05048 =
         0.07816    0.00679    0.00945    0.00209
AFIX  43
H56   2    0.567274    0.295184    0.269843    11.00000   -1.20000
AFIX   0
C57   1    0.611336    0.335823    0.175168    11.00000    0.05794    0.06107 =
         0.09019   -0.01652    0.01894   -0.00863
AFIX  43
H57   2    0.655015    0.279149    0.173852    11.00000   -1.20000
AFIX   0
C58   1    0.645454    0.342811    0.125923    11.00000    0.11113    0.11969 =
         0.08381   -0.02569    0.02586   -0.02698
PART 1
AFIX  23
H58A  2    0.668403    0.279927    0.128889    31.00000   -1.20000
H58B  2    0.741430    0.372158    0.120606    31.00000   -1.20000
AFIX  23
PART 2
H58C  2    0.725970    0.382018    0.119075   -31.00000   -1.20000
H58D  2    0.697867    0.286942    0.131261   -31.00000   -1.20000
AFIX   0
PART 1
N4    3    0.053353    0.126666    0.427019    61.00000    0.23460    0.12191 =
         0.08783    0.05540    0.02319    0.01081
N7'   3   -0.029505    0.530451    0.109156    41.00000    0.13649    0.13448 =
         0.07435   -0.00682    0.01175   -0.00831
N8    3    0.685626    0.318954    0.445396    71.00000    0.11816    0.14380 =
         0.08892    0.02227   -0.02492    0.03471
C7    1   -0.015617    0.105850    0.401795    61.00000    0.10793    0.10377 =
         0.07362    0.02090    0.00064    0.01275
AFIX  43
H7    2   -0.067901    0.051433    0.399377    61.00000   -1.20000
AFIX   0
C8    1    0.042961    0.067287    0.450624    61.00000    0.17603    0.16327 =
         0.11128    0.03486   -0.00406   -0.01009
AFIX  23
H8A   2    0.079333    0.008783    0.445101    61.00000   -1.20000
H8B   2   -0.067471    0.061852    0.454825    61.00000   -1.20000
AFIX   0
C9    1    0.138620    0.096867    0.477346    61.00000    0.21065    0.22440 =
         0.14730    0.04956   -0.00367    0.00539
AFIX  43
H9    2    0.134352    0.069319    0.495291    61.00000   -1.20000
AFIX   0
C10   1    0.225873    0.163014    0.473140    61.00000    0.31599    0.34870 =
         0.16282    0.04992    0.00136    0.04269
AFIX  93
H10A  2    0.225634    0.188072    0.454735    61.00000   -1.20000
H10B  2    0.290555    0.186810    0.488440    61.00000   -1.20000
AFIX   0
C19   1   -0.091029    0.189273    0.073513    21.00000    0.16968    0.13504 =
         0.09253    0.00430   -0.03103   -0.00344
AFIX  43
H19   2   -0.166785    0.233343    0.075663    21.00000   -1.20000
AFIX   0
C20   1   -0.118359    0.125110    0.054264    21.00000    0.17229    0.19048 =
         0.16459   -0.00336   -0.03012   -0.01828
AFIX  93
H20A  2   -0.042208    0.081198    0.052200    21.00000   -1.20000
H20B  2   -0.213789    0.123762    0.042750    21.00000   -1.20000
AFIX   0
C28   1    0.063027    0.522486    0.459410    51.00000    0.12817    0.13363 =
         0.09612    0.00815    0.01230   -0.00437
AFIX  23
H28A  2   -0.041458    0.510031    0.465822    51.00000   -1.20000
H28B  2    0.107717    0.573483    0.470080    51.00000   -1.20000
AFIX   0
C29   1    0.177028    0.437128    0.464144    51.00000    0.16035    0.16072 =
         0.14094    0.02149   -0.00808    0.00560
AFIX  43
H29   2    0.159660    0.382292    0.455036    51.00000   -1.20000
AFIX   0
C30   1    0.300140    0.456080    0.482993    51.00000    0.18894    0.22540 =
         0.23803    0.02470    0.00096    0.03560
AFIX  93
H30A  2    0.309625    0.512585    0.491250    51.00000   -1.20000
H30B  2    0.376539    0.412796    0.487886    51.00000   -1.20000
AFIX   0
C38'  1   -0.008908    0.548135    0.077442    41.00000    0.17886    0.17041 =
         0.09435   -0.00192    0.01849    0.00708
AFIX  23
H38A  2   -0.042989    0.608021    0.071990    41.00000   -1.20000
H38B  2    0.101024    0.540422    0.073190    41.00000   -1.20000
AFIX   0
C39'  1   -0.110846    0.481405    0.062462    41.00000    0.19282    0.19060 =
         0.13857   -0.00969    0.00412    0.00984
AFIX  43
H39'  2   -0.218862    0.478757    0.065125    41.00000   -1.20000
AFIX   0
C40'  1   -0.043864    0.423455    0.044582    41.00000    0.40051    0.33942 =
         0.35248    0.02369    0.00623    0.01848
AFIX  93
H40A  2    0.064318    0.426884    0.042127    41.00000   -1.20000
H40B  2   -0.106006    0.380194    0.034747    41.00000   -1.20000
AFIX   0
C48   1    0.788393    0.275952    0.468482    71.00000    0.14885    0.13923 =
         0.11377    0.01563   -0.01512    0.01490
AFIX  23
H48A  2    0.863998    0.318387    0.477414    71.00000   -1.20000
H48B  2    0.846518    0.226718    0.460740    71.00000   -1.20000
AFIX   0
C49   1    0.674508    0.241789    0.490915    71.00000    0.20483    0.19217 =
         0.14339    0.02180    0.00033    0.01577
AFIX  43
H49   2    0.575948    0.213869    0.488443    71.00000   -1.20000
AFIX   0
C50   1    0.777371    0.269042    0.518623    71.00000    0.35466    0.34493 =
         0.27391    0.02728    0.01010   -0.02412
AFIX  93
H50A  2    0.874835    0.296948    0.517131    71.00000   -1.20000
H50B  2    0.741827    0.257540    0.536794    71.00000   -1.20000
AFIX   0
C59   1    0.516134    0.354266    0.102467    31.00000    0.12488    0.10613 =
         0.10646   -0.02249    0.02010   -0.00620
AFIX  43
H59   2    0.454864    0.405315    0.104113    31.00000   -1.20000
AFIX   0
C60   1    0.475185    0.305842    0.080485    31.00000    0.15735    0.23451 =
         0.10890   -0.03793   -0.01586    0.00419
AFIX  93
H60A  2    0.530450    0.253561    0.077258    31.00000   -1.20000
H60B  2    0.390038    0.322786    0.067671    31.00000   -1.20000
AFIX   0
PART 2
N4'   3    0.098366    0.165793    0.427122   -61.00000    0.23460    0.12191 =
         0.08783    0.05540    0.02319    0.01081
N7    3    0.035046    0.488575    0.112542   -41.00000    0.13649    0.13448 =
         0.07435   -0.00682    0.01175   -0.00831
N8'   3    0.611664    0.294853    0.446104   -71.00000    0.11816    0.14380 =
         0.08892    0.02227   -0.02492    0.03471
C7'   1    0.039682    0.134078    0.410508   -61.00000    0.10793    0.10377 =
         0.07362    0.02090    0.00064    0.01275
AFIX  43
H7'   2    0.009323    0.076127    0.414657   -61.00000   -1.20000
AFIX   0
C8'   1    0.124177    0.098899    0.456251   -61.00000    0.17603    0.16327 =
         0.11128    0.03486   -0.00406   -0.01009
AFIX  23
H8'A  2    0.028128    0.065314    0.458905   -61.00000   -1.20000
H8'B  2    0.210743    0.057404    0.454156   -61.00000   -1.20000
AFIX   0
C9'   1    0.162580    0.160640    0.481363   -61.00000    0.21065    0.22440 =
         0.14730    0.04956   -0.00367    0.00539
AFIX  43
H9'   2    0.229971    0.209387    0.480218   -61.00000   -1.20000
AFIX   0
C10'  1    0.094964    0.141060    0.504764   -61.00000    0.31599    0.34870 =
         0.16282    0.04992    0.00136    0.04269
AFIX  93
H10C  2    0.028264    0.091742    0.505084   -61.00000   -1.20000
H10D  2    0.113130    0.176325    0.521239   -61.00000   -1.20000
AFIX   0
C19'  1   -0.085103    0.148378    0.076010   -21.00000    0.16968    0.13504 =
         0.09253    0.00430   -0.03103   -0.00344
AFIX  43
H19'  2   -0.110166    0.091677    0.082419   -21.00000   -1.20000
AFIX   0
C20'  1   -0.178261    0.179970    0.055197   -21.00000    0.17229    0.19048 =
         0.16459   -0.00336   -0.03012   -0.01828
AFIX  93
H20C  2   -0.159691    0.236371    0.047798   -21.00000   -1.20000
H20D  2   -0.264290    0.146447    0.047526   -21.00000   -1.20000
AFIX   0
C28'  1    0.032106    0.482927    0.458630   -51.00000    0.12817    0.13363 =
         0.09612    0.00815    0.01230   -0.00437
AFIX  23
H28C  2   -0.034236    0.513520    0.471685   -51.00000   -1.20000
H28D  2   -0.006254    0.422655    0.454997   -51.00000   -1.20000
AFIX   0
C29'  1    0.214394    0.486482    0.469129   -51.00000    0.16035    0.16072 =
         0.14094    0.02149   -0.00808    0.00560
AFIX  43
H29'  2    0.280471    0.536075    0.471303   -51.00000   -1.20000
AFIX   0
C30'  1    0.250614    0.401027    0.474126   -51.00000    0.18894    0.22540 =
         0.23803    0.02470    0.00096    0.03560
AFIX  93
H30C  2    0.172756    0.357393    0.471065   -51.00000   -1.20000
H30D  2    0.353742    0.385042    0.480674   -51.00000   -1.20000
AFIX   0
C38   1    0.084912    0.485034    0.082756   -41.00000    0.17886    0.17041 =
         0.09435   -0.00192    0.01849    0.00708
AFIX  23
H38C  2    0.128815    0.542427    0.077904   -41.00000   -1.20000
H38D  2    0.168172    0.440741    0.081838   -41.00000   -1.20000
AFIX   0
C39   1   -0.040802    0.463808    0.062220   -41.00000    0.19282    0.19060 =
         0.13857   -0.00969    0.00412    0.00984
AFIX  43
H39   2   -0.086999    0.408113    0.064358   -41.00000   -1.20000
AFIX   0
C40   1   -0.103127    0.512857    0.039994   -41.00000    0.40051    0.33942 =
         0.35248    0.02369    0.00623    0.01848
AFIX  93
H40C  2   -0.062423    0.569238    0.036634   -41.00000   -1.20000
H40D  2   -0.187174    0.490586    0.027899   -41.00000   -1.20000
AFIX   0
C48'  1    0.718288    0.237430    0.465673   -71.00000    0.14885    0.13923 =
         0.11377    0.01563   -0.01512    0.01490
AFIX  23
H48C  2    0.825525    0.237774    0.459491   -71.00000   -1.20000
H48D  2    0.679839    0.176435    0.465377   -71.00000   -1.20000
AFIX   0
C49'  1    0.715914    0.277318    0.496483   -71.00000    0.20483    0.19217 =
         0.14339    0.02180    0.00033    0.01577
AFIX  43
H49'  2    0.741740    0.334544    0.503036   -71.00000   -1.20000
AFIX   0
C50'  1    0.660687    0.198620    0.512856   -71.00000    0.35466    0.34493 =
         0.27391    0.02728    0.01010   -0.02412
AFIX  93
H50C  2    0.639081    0.144885    0.503296   -71.00000   -1.20000
H50D  2    0.647956    0.203424    0.532595   -71.00000   -1.20000
AFIX   0
C59'  1    0.531796    0.324442    0.101308   -31.00000    0.12488    0.10613 =
         0.10646   -0.02249    0.02010   -0.00620
AFIX  43
H59'  2    0.550388    0.284111    0.086668   -31.00000   -1.20000
AFIX   0
C60'  1    0.405175    0.369165    0.101963   -31.00000    0.15735    0.23451 =
         0.10890   -0.03793   -0.01586    0.00419
AFIX  93
H60C  2    0.392885    0.408616    0.117149   -31.00000   -1.20000
H60D  2    0.324279    0.362627    0.087258   -31.00000   -1.20000
AFIX   0
HKLF 4

REM  a_a.res in P2(1)/n
REM R1 =  0.0782 for    8108 Fo > 4sig(Fo)  and  0.1237 for all   12686 data
REM    769 parameters refined using    197 restraints

END

WGHT      0.0781      3.4620

REM Highest difference peak  0.314,  deepest hole -0.277,  1-sigma level  0.048
Q1    1   0.2078  0.4837  0.2858  11.00000  0.05    0.31
Q2    1   0.2061  0.4015  0.2965  11.00000  0.05    0.31
Q3    1  -0.0245  0.5042  0.0606  11.00000  0.05    0.31
Q4    1   0.1240  0.3607  0.2878  11.00000  0.05    0.28
Q5    1  -0.2074  0.5182  0.0696  11.00000  0.05    0.27
Q6    1   0.1033  0.5268  0.2865  11.00000  0.05    0.25
Q7    1  -0.0471  0.4742  0.2709  11.00000  0.05    0.25
Q8    1   0.8023  0.2943  0.4914  11.00000  0.05    0.25
Q9    1   0.6129  0.2148  0.4702  11.00000  0.05    0.24
Q10   1   0.0399  0.4388  0.0707  11.00000  0.05    0.24
Q11   1  -0.0455  0.4018  0.2759  11.00000  0.05    0.23
Q12   1   0.0371  0.4833  0.0804  11.00000  0.05    0.22
Q13   1   0.2385  0.5643  0.2896  11.00000  0.05    0.20
Q14   1  -0.0588  0.2262  0.1232  11.00000  0.05    0.20
Q15   1  -0.2274  0.1782  0.0785  11.00000  0.05    0.19
Q16   1  -0.0718  0.5382  0.2493  11.00000  0.05    0.19
Q17   1   0.1208  0.2961  0.3823  11.00000  0.05    0.19
Q18   1   0.0481  0.1435  0.0733  11.00000  0.05    0.19
Q19   1  -0.1267  0.4379  0.2555  11.00000  0.05    0.19
Q20   1   0.6669  0.1619  0.5059  11.00000  0.05    0.18
Q21   1   0.0409  0.2457  0.3668  11.00000  0.05    0.18
Q22   1  -0.0487  0.2403  0.0898  11.00000  0.05    0.18
Q23   1   0.0223  0.4011  0.2622  11.00000  0.05    0.18
Q24   1   0.0793  0.2013  0.3862  11.00000  0.05    0.18
Q25   1   0.5823  0.2962  0.4997  11.00000  0.05    0.18
Q26   1   0.3582  0.4485  0.3139  11.00000  0.05    0.18
Q27   1  -0.1964  0.4471  0.0676  11.00000  0.05    0.18
Q28   1   0.0447  0.5624  0.2514  11.00000  0.05    0.17
Q29   1   0.0770  0.1940  0.4152  11.00000  0.05    0.17
Q30   1   0.5266  0.2202  0.4900  11.00000  0.05    0.17
Q31   1   0.5160  0.2514  0.4456  11.00000  0.05    0.17
Q32   1   0.2502  0.3161  0.2923  11.00000  0.05    0.16
Q33   1  -0.1824  0.6357  0.2949  11.00000  0.05    0.16
Q34   1   0.0005  0.0624  0.4958  11.00000  0.05    0.16
Q35   1   0.0805  0.5216  0.0770  11.00000  0.05    0.16
Q36   1   0.4628  0.4459  0.3655  11.00000  0.05    0.15
Q37   1   0.2750  0.4970  0.3137  11.00000  0.05    0.15
Q38   1   0.1878  0.3226  0.2727  11.00000  0.05    0.15
Q39   1  -0.1025  0.5276  0.0805  11.00000  0.05    0.15
Q40   1   0.5711  0.3808  0.0747  11.00000  0.05    0.15
Q41   1   0.4503  0.4327  0.2232  11.00000  0.05    0.15
Q42   1  -0.0665  0.2629  0.2976  11.00000  0.05    0.15
Q43   1   0.2472  0.5028  0.3342  11.00000  0.05    0.15
Q44   1   0.6393  0.3486  0.2208  11.00000  0.05    0.15
Q45   1  -0.0138  0.2985  0.2671  11.00000  0.05    0.15
Q46   1   0.5198  0.4762  0.2922  11.00000  0.05    0.15
Q47   1  -0.0383  0.0855  0.4980  11.00000  0.05    0.14
Q48   1  -0.0576  0.5797  0.2750  11.00000  0.05    0.14
Q49   1   0.0512  0.2136  0.2216  11.00000  0.05    0.14
Q50   1   0.1722  0.2007  0.5001  11.00000  0.05    0.14
Q51   1   0.4870  0.3932  0.1964  11.00000  0.05    0.14
Q52   1   0.6450  0.1857  0.4117  11.00000  0.05    0.14
Q53   1  -0.0985  0.5806  0.2287  11.00000  0.05    0.14
Q54   1  -0.1444  0.2572  0.0803  11.00000  0.05    0.14
Q55   1   0.3467  0.4164  0.1144  11.00000  0.05    0.14
Q56   1   0.3424  0.5234  0.5003  11.00000  0.05    0.14
Q57   1   0.1583  0.0759  0.4100  11.00000  0.05    0.13
Q58   1   0.1488  0.2583  0.2221  11.00000  0.05    0.13
Q59   1   0.6957  0.2240  0.2190  11.00000  0.05    0.13
Q60   1   0.1780  0.2291  0.4328  11.00000  0.05    0.13
;
_shelx_res_checksum                337
_shelx_hkl_file
;
   1   0   0    0.10    0.10
   1   0   0    0.00    0.10
  -1   0   0    0.00    0.10
  -2   0   0 9999.00  243.28
   3   0   0   -0.60    0.80
   3   0   0    0.50    0.20
   3   0   0   -1.20    0.90
   3   0   0    0.40    0.60
  -3   0   0    1.20    0.40
   4   0   0  293.07    8.50
   4   0   0  292.87    8.20
   5   0   0   -0.40    1.00
   5   0   0    3.10    1.30
   5   0   0    0.50    1.30
   6   0   0   26.90    2.80
   7   0   0   10.40    2.80
   7   0   0    2.20    1.80
   8   0   0   10.40    3.40
   8   0   0    6.40    2.30
   9   0   0   -3.00    2.90
   9   0   0    1.60    2.10
  10   0   0   -4.50    4.10
  10   0   0    5.60    2.40
  11   0   0    2.30    1.80
  11   0   0   -5.60    4.70
  12   0   0    0.60    2.10
  -1  -1   0  469.85   10.30
  -1   1   0  468.15   11.00
   1   1   0  463.25   10.30
   2  -1   0  555.24   13.60
  -2  -1   0  547.05   12.40
   2   1   0  560.04   13.10
   2   1   0  557.54   12.30
   2   1   0  583.14   12.90
  -2   1   0  568.94   13.40
   3  -1   0   41.40    2.50
   3  -1   0   48.00    1.60
   3  -1   0   42.40    1.90
  -3  -1   0   46.00    1.60
  -3   1   0   43.80    2.20
   3   1   0   44.30    1.60
   3   1   0   42.90    2.20
   3   1   0   42.60    2.10
   3   1   0   44.70    2.00
   4  -1   0   32.60    2.30
  -4  -1   0   37.20    1.60
   4  -1   0   34.80    2.00
   4  -1   0   33.10    2.60
   4   1   0   35.60    2.00
   4   1   0   31.10    2.30
   5  -1   0    5.50    1.70
  -5  -1   0    2.70    0.60
   5  -1   0    2.20    1.20
   5  -1   0    3.40    1.60
   5   1   0    2.90    1.10
   5   1   0    2.40    1.50
   6  -1   0    3.80    1.90
   6  -1   0    2.70    1.40
   6  -1   0    2.80    2.40
   6   1   0    3.00    1.40
   6   1   0    1.90    1.70
   7  -1   0    4.30    2.80
   7  -1   0   -2.60    1.60
   7   1   0   -2.00    1.40
   7   1   0    2.60    2.00
   8  -1   0   -0.10    2.90
   8  -1   0    1.20    1.90
   8   1   0    1.30    2.00
   9  -1   0    1.80    4.00
   9  -1   0    2.10    1.90
   9   1   0    1.80    1.70
   9   1   0    1.60    3.00
  10  -1   0    0.20    2.10
  10  -1   0   -6.30    4.20
  10   1   0    2.80    2.00
  10   1   0   -8.20    3.80
  11  -1   0   -8.90    4.50
  11  -1   0    1.90    2.30
  11   1   0    6.40    2.70
  11   1   0   -4.40    4.10
  12  -1   0    4.60    2.30
  12   1   0    1.90    2.10
   0  -2   0  388.26   10.20
   0  -2   0  376.36    8.40
   0   2   0  393.46    8.70
   0   2   0  383.46   10.10
  -1  -2   0    0.20    0.20
  -1  -2   0    0.20    0.40
   1  -2   0    1.50    0.90
  -1  -2   0    0.30    0.10
   1   2   0    0.20    0.20
   1   2   0   -0.60    0.50
   1   2   0   -0.10    0.40
  -1   2   0    1.10    0.80
   1   2   0    0.60    0.20
   2  -2   0    4.30    1.50
  -2  -2   0    3.70    0.50
  -2  -2   0    4.50    0.80
   2   2   0    3.60    1.20
   2   2   0    3.40    0.70
  -2   2   0    3.90    1.10
   2   2   0    4.90    0.50
   2   2   0    3.10    0.80
   3  -2   0   84.99    2.60
   3  -2   0   84.49    4.10
  -3  -2   0   84.49    2.50
   3   2   0   82.39    3.50
   3   2   0   83.39    3.10
  -3   2   0   86.49    3.70
   3   2   0   81.09    2.40
   4  -2   0   82.89    2.90
   4  -2   0   87.89    4.60
  -4  -2   0   87.69    2.80
   4   2   0   80.09    3.70
   4   2   0   86.19    3.90
  -4   2   0   84.99    3.80
   5  -2   0    4.60    1.60
   5  -2   0    5.30    2.30
  -5  -2   0    2.70    0.60
   5  -2   0    4.80    1.20
   5   2   0    4.50    1.00
   5   2   0    5.00    1.50
   6  -2   0    9.20    3.10
   6  -2   0   10.20    2.40
  -6  -2   0    7.60    1.10
   6  -2   0    8.10    1.60
   6   2   0    4.50    1.90
   6   2   0    7.70    1.70
   7  -2   0    4.40    2.30
   7  -2   0    7.20    3.60
  -7  -2   0    3.20    0.90
   7   2   0    2.20    1.60
   7   2   0    4.00    1.60
   8  -2   0    0.00    3.70
   8  -2   0    2.30    2.00
   8   2   0    5.20    2.50
   8   2   0    2.60    2.20
   9  -2   0   -0.90    4.00
   9  -2   0   -0.40    1.70
   9   2   0    1.10    1.60
   9   2   0   -1.60    2.50
  10  -2   0    2.30    5.20
  10  -2   0    9.40    3.10
  10   2   0    7.10    2.60
  11  -2   0    0.30    1.30
  11  -2   0   -2.40    5.70
  11  -2   0    7.80    5.00
  11   2   0    2.70    2.20
  11   2   0    1.40    5.20
   0  -3   0   -0.10    1.30
   0  -3   0    0.00    0.10
   0  -3   0   -0.10    0.20
   0   3   0    0.00    0.20
   0   3   0    0.70    1.40
   0   3   0   -0.20    0.50
   1  -3   0 3421.36  114.09
  -1   3   0 3050.09  108.89
   1   3   0 3253.77  100.09
  -2  -3   0  746.33   16.80
   2  -3   0  725.53   19.50
  -2  -3   0  769.82   17.70
   2   3   0  765.02   18.00
   2   3   0  730.43   17.70
   2   3   0  739.63   16.40
  -2   3   0  776.42   18.90
   2   3   0  764.72   16.70
  -3  -3   0  185.68    4.60
   3  -3   0  178.78    4.10
   3  -3   0  172.58    4.20
   3  -3   0  175.38    7.20
   3   3   0  187.08    5.80
   3   3   0  171.88    5.80
   3   3   0  179.48    4.50
  -3   3   0  182.68    6.40
   3   3   0  179.08    5.10
  -4  -3   0    7.40    0.90
   4  -3   0    8.60    2.50
   4  -3   0    6.70    0.90
   4   3   0    8.00    1.40
  -4   3   0    6.70    1.60
   4   3   0    5.90    1.40
  -5  -3   0   25.20    1.40
   5  -3   0   29.20    3.90
   5  -3   0   23.40    1.60
   5   3   0   24.10    2.10
   6  -3   0   46.60    3.40
  -6  -3   0   42.30    2.10
   6  -3   0   38.00    4.90
   6  -3   0   37.40    2.10
   6   3   0   40.20    2.90
   6   3   0   42.60    2.60
   7  -3   0    4.10    3.90
   7  -3   0    2.90    2.00
  -7  -3   0    5.50    1.10
   7  -3   0    8.20    1.50
   7   3   0    8.30    1.80
   7   3   0    8.20    2.20
   8  -3   0    4.40    4.20
  -8  -3   0    2.50    0.90
   8  -3   0    3.20    2.20
   8   3   0    5.20    2.00
   8   3   0    4.30    1.70
   9  -3   0   -2.40    1.90
   9  -3   0   -2.10    4.70
   9   3   0    5.10    1.80
  10  -3   0   -2.00    4.90
  10  -3   0    1.90    2.20
  10  -3   0    3.30    1.10
  10   3   0    4.60    2.00
  11  -3   0    1.00    1.20
  11  -3   0    3.40    2.90
  11   3   0    3.00    1.90
   0  -4   0  141.49    6.50
   0  -4   0  140.59    3.40
   0  -4   0  138.29    3.30
   0   4   0  139.49    6.30
   0   4   0  131.99    3.40
   0   4   0  143.79    4.10
  -1  -4   0  252.57    5.80
  -1  -4   0  257.87    8.30
   1  -4   0  257.87    6.00
   1  -4   0  240.28    9.40
  -1  -4   0  263.57    5.90
   1   4   0  249.18    8.70
  -1   4   0  266.47    9.50
   1   4   0  259.27    7.10
   1   4   0  257.47    5.70
   1   4   0  250.87    5.90
  -1   4   0  255.27    6.10
  -2  -4   0    9.10    0.60
  -2  -4   0    9.10    1.00
   2  -4   0   13.20    3.40
  -2  -4   0    9.20    1.50
   2   4   0    9.00    2.00
   2   4   0    6.40    0.60
   2   4   0    6.30    1.60
  -2   4   0   10.80    2.20
   2   4   0    7.20    0.50
   3  -4   0   34.10    3.70
  -3   4   0   24.50    2.30
   3   4   0   22.90    2.00
   3   4   0   21.00    1.40
  -4  -4   0   29.70    1.40
   4  -4   0   28.30    0.90
   4  -4   0   32.60    3.90
   4  -4   0   28.40    0.90
   4   4   0   26.10    1.70
   4   4   0   29.70    2.20
   5  -4   0    6.60    0.80
   5  -4   0    4.60    0.50
  -5  -4   0    5.10    0.80
   5  -4   0   12.50    4.00
   5   4   0    5.30    1.60
   5   4   0   10.00    1.80
   6  -4   0    5.50    4.00
   6  -4   0    0.70    1.70
   6  -4   0    0.50    0.50
  -6  -4   0    0.50    0.50
   6  -4   0    0.30    0.70
   6   4   0    0.40    1.30
   6   4   0    1.00    0.80
   7  -4   0   25.50    6.00
   7  -4   0   21.70    3.40
  -7  -4   0   20.20    1.60
   7  -4   0   22.10    1.40
   7  -4   0   15.60    1.10
   7   4   0   19.90    2.30
   7   4   0   22.70    2.90
   7   4   0   17.20    1.90
  -8  -4   0    5.60    1.10
   8  -4   0    5.80    5.00
   8  -4   0   11.20    1.20
   8  -4   0    7.60    2.40
   8  -4   0    8.40    1.10
   8   4   0    6.80    2.00
   8   4   0    8.50    2.30
   8   4   0    6.10    1.80
   9  -4   0   18.30    1.60
   9  -4   0   21.70    3.60
   9  -4   0   16.60    1.40
   9  -4   0   18.90    6.80
   9   4   0   19.50    3.20
   9   4   0   15.90    3.20
  10  -4   0   -1.20    5.10
  10  -4   0   -2.90    2.00
  10  -4   0   -0.30    0.80
  10   4   0    1.80    1.90
  11  -4   0    3.30    2.80
  11  -4   0    1.30    5.90
  11   4   0    2.10    1.70
   0  -5   0    1.30    0.30
   0  -5   0    0.40    0.20
   0  -5   0   -4.10    2.40
   0   5   0   -0.20    0.90
   0   5   0    0.80    0.30
   1  -5   0    2.00    0.40
  -1  -5   0    2.00    0.40
  -1  -5   0    1.10    0.30
  -1  -5   0   -1.00    1.70
   1  -5   0    0.20    3.20
   1   5   0    2.10    0.40
  -1   5   0   -0.70    0.70
   1   5   0    1.90    0.30
   1   5   0    0.90    1.40
   1   5   0    1.10    2.60
  -1   5   0    2.00    2.20
  -2  -5   0  142.69    5.60
   2  -5   0  143.89    7.70
  -2  -5   0  141.49    3.90
  -2  -5   0  145.39    3.80
  -2   5   0  143.49    3.40
  -2   5   0  151.48    6.60
   2   5   0  144.29    6.20
   2   5   0  144.39    3.70
   2   5   0  139.79    5.10
   2   5   0  136.99    3.70
   3  -5   0    3.30    2.80
  -3  -5   0    2.40    0.50
  -3  -5   0    3.80    1.00
   3   5   0    2.00    0.60
   3   5   0    1.40    1.40
   4  -5   0   13.30    4.30
  -4  -5   0    6.70    0.90
   4   5   0    5.40    1.10
   4   5   0    7.10    1.70
   5  -5   0   12.20    4.40
  -5  -5   0    5.60    0.90
   5   5   0    7.20    1.60
   5   5   0    7.10    1.70
   6  -5   0  104.79    8.80
  -6  -5   0  107.09    3.80
   6  -5   0   96.79    5.10
   6   5   0  114.19    4.60
   7  -5   0    0.30    0.40
   7  -5   0   -1.30    1.70
   7  -5   0    0.30    0.30
  -7  -5   0    0.70    0.60
   7  -5   0    7.60    4.80
   7   5   0    1.00    1.40
   7   5   0    0.40    0.80
   7   5   0    1.70    1.40
   8  -5   0    4.30    5.30
   8  -5   0    3.90    0.60
   8  -5   0    3.50    0.60
   8  -5   0    3.30    2.10
  -8  -5   0    3.60    1.00
   8   5   0    2.10    1.30
   8   5   0    6.40    2.00
   8   5   0   -0.30    1.30
   9  -5   0    2.90    0.50
   9  -5   0    1.80    5.70
  -9  -5   0    1.80    1.00
   9  -5   0    1.10    1.80
   9  -5   0    4.60    0.60
   9   5   0   -0.60    1.10
   9   5   0   -0.10    1.90
  10  -5   0    4.00    5.90
  10  -5   0    8.40    2.90
  10   5   0    7.60    2.10
  10   5   0   -2.10    2.90
  11  -5   0    5.60    5.80
  11  -5   0    0.90    2.10
  11   5   0    1.70    1.50
   0  -6   0  208.88    5.10
   0  -6   0  213.08    9.40
   0  -6   0  206.88    4.80
   0   6   0  210.38    6.00
   0   6   0  203.08    5.10
   0   6   0  200.98    8.90
  -1  -6   0   41.10    1.50
  -1  -6   0   40.70    1.30
  -1  -6   0   43.30    3.70
   1  -6   0   44.70    1.60
   1  -6   0   41.00    5.00
  -1   6   0   44.80    1.90
   1   6   0   43.90    2.60
   1   6   0   43.80    1.30
   1   6   0   40.10    4.40
  -1   6   0   45.90    4.20
   1   6   0   38.50    1.50
  -2  -6   0    3.10    0.50
   2  -6   0    6.70    3.60
  -2  -6   0    3.60    0.70
  -2  -6   0    1.50    1.30
  -2   6   0    3.20    0.50
   2   6   0    2.10    2.60
   2   6   0    2.70    0.40
   3  -6   0    2.40    3.50
  -3  -6   0    1.90    0.50
  -3  -6   0    0.30    0.80
   3   6   0    0.50    0.40
   4  -6   0    3.50    4.10
  -4  -6   0    0.80    1.00
  -4  -6   0    1.00    0.50
   4   6   0    1.60    0.70
  -5  -6   0    4.80    0.90
   5  -6   0    9.40    4.80
   5   6   0    5.60    1.40
   5   6   0    9.70    2.70
   6  -6   0   20.80    6.30
  -6  -6   0   14.20    1.30
   6   6   0   21.50    2.80
   6   6   0   17.80    2.30
  -7  -6   0    0.60    0.70
   7  -6   0   -1.50    5.20
   7   6   0   -0.50    1.00
   7   6   0    0.20    0.80
   8  -6   0   -1.90    1.90
   8  -6   0    5.20    5.80
  -8  -6   0    0.30    0.50
   8   6   0   -1.30    0.80
   8   6   0    2.00    1.20
   9  -6   0   -0.70    2.00
  -9  -6   0   -0.50    0.60
   9  -6   0    3.70    5.30
   9   6   0   -2.00    1.40
   9   6   0    2.10    1.30
  10  -6   0    0.10    5.90
 -10  -6   0   -1.30    0.70
  10  -6   0    4.00    2.50
  10   6   0    1.10    1.40
  11  -6   0    0.60    2.50
  11  -6   0    3.10    6.00
  11   6   0    1.90    1.40
   0  -7   0   -1.40    3.30
   0  -7   0    0.70    0.20
   0  -7   0    0.60    0.30
   0   7   0    0.00    1.10
   1  -7   0   -0.30    3.40
   1  -7   0    0.50    0.40
  -1  -7   0   -2.80    2.00
  -1  -7   0    1.20    0.30
   1  -7   0    1.00    0.40
  -1  -7   0    1.20    0.40
   1   7   0   -1.10    1.10
   1   7   0    1.40    0.30
   1   7   0    1.70    2.70
  -1   7   0    1.20    0.80
  -2  -7   0   18.80    1.00
  -2  -7   0   17.20    1.10
  -2  -7   0   19.70    2.60
   2  -7   0   23.80    5.80
   2  -7   0   19.60    1.10
   2   7   0   18.10    0.80
  -2   7   0   15.70    1.00
   2   7   0   25.00    4.70
  -3  -7   0    8.20    2.00
   3  -7   0    6.20    4.40
  -3  -7   0    8.00    0.90
   3   7   0    7.30    0.80
   3   7   0    5.40    3.00
  -4  -7   0    4.00    1.20
   4  -7   0    5.80    5.10
  -4  -7   0    1.80    0.60
   4   7   0    1.60    0.60
   4   7   0    6.50    2.60
   5  -7   0   60.49    7.70
  -5  -7   0   55.59    2.40
   5   7   0   58.39    4.60
   5   7   0   61.29    2.70
   6  -7   0   18.90    6.60
  -6  -7   0   17.00    1.40
   6   7   0   15.30    1.60
   7  -7   0   -0.50    1.70
   7  -7   0    1.00    5.10
   8  -7   0    4.40    6.70
  -8  -7   0    3.70    1.00
   8  -7   0    8.70    2.70
   8   7   0    6.30    1.70
   8   7   0    3.00    1.10
   9  -7   0    4.50    6.10
   9  -7   0    4.30    2.30
  -9  -7   0    1.20    0.90
   9   7   0    3.60    1.60
   9   7   0    3.20    1.40
  10  -7   0    7.60    6.80
  10  -7   0    5.00    3.00
 -10  -7   0    1.10    1.00
  10   7   0    1.80    1.50
  11  -7   0    0.40    6.50
  11  -7   0    1.20    2.60
  11   7   0    2.80    1.40
   0  -8   0   92.69    2.60
   0  -8   0   95.89    2.90
   0  -8   0   90.59    7.00
   0   8   0   95.29    3.80
  -1  -8   0   24.10    1.00
   1  -8   0   23.60    1.10
   1  -8   0   25.50    1.30
  -1  -8   0   24.90    1.20
  -1  -8   0   28.00    4.60
   1  -8   0   27.70    6.00
   1   8   0   24.80    1.00
  -1   8   0   20.10    1.80
  -2  -8   0    8.60    0.80
  -2  -8   0    9.40    0.80
   2  -8   0    9.20    4.70
   2  -8   0   11.50    1.20
  -2   8   0    8.60    0.90
   2   8   0    9.70    0.60
   3  -8   0    2.30    5.00
  -3  -8   0    0.90    1.20
  -3  -8   0    1.60    0.50
   3  -8   0    0.90    0.50
  -3  -8   0    2.50    1.00
   3   8   0    1.70    0.40
  -3   8   0    1.30    0.30
   4  -8   0    6.90    5.50
   4   8   0    4.30    3.10
  -5  -8   0    4.00    0.90
   5  -8   0   11.70    6.30
   5   8   0    9.90    3.10
   5   8   0    5.90    1.10
   6  -8   0    9.20    6.40
  -6  -8   0    4.30    0.90
   6   8   0    5.00    1.30
   6   8   0    7.60    2.60
   7  -8   0    5.50    6.30
  -7  -8   0    7.10    1.30
   7  -8   0    4.10    2.30
   7   8   0    8.60    1.60
  -8  -8   0   -0.30    0.60
   8  -8   0   -0.30    5.70
   8  -8   0   -2.50    1.90
   8   8   0    0.10    1.00
   8   8   0    0.70    1.00
   9  -8   0   -1.10    1.90
  -9  -8   0    1.10    0.80
   9  -8   0  -11.00    5.20
   9   8   0    0.40    0.90
   9   8   0   -1.00    1.20
 -10  -8   0    0.20    1.00
  10  -8   0    3.70    6.50
  10  -8   0    2.70    2.60
  10   8   0    0.60    1.20
  11  -8   0    5.80    7.10
 -11  -8   0   -1.30    1.10
  11  -8   0    1.60    2.40
  11   8   0    1.50    1.40
   0  -9   0    0.10    0.20
   0  -9   0   -0.20    0.30
   0  -9   0   -2.10    3.20
  -1  -9   0   59.39    5.70
  -1  -9   0   65.89    2.30
   1  -9   0   59.69    7.00
   1  -9   0   69.39    2.50
  -1  -9   0   66.19    2.00
   1  -9   0   62.99    2.10
  -1   9   0   66.89    2.90
   2  -9   0   -0.20    4.90
  -2  -9   0   -2.30    1.40
   2  -9   0    0.40    0.50
  -2  -9   0    0.00    0.30
  -2  -9   0    0.90    0.50
   2   9   0    0.30    0.20
  -2   9   0    1.10    0.70
   3  -9   0    4.40    0.80
   3  -9   0    0.30    5.00
  -3  -9   0    4.20    1.90
  -3  -9   0    0.40    0.80
  -3  -9   0    4.00    0.70
  -4  -9   0   26.40    1.50
  -4  -9   0   27.30    2.00
  -4  -9   0   25.60    2.80
   4  -9   0   25.80    7.40
   4   9   0   26.90    1.40
   5  -9   0   31.10    8.00
  -5  -9   0   33.50    1.90
   5   9   0   31.60    1.80
  -6  -9   0    4.50    1.00
   6  -9   0    5.40    6.10
   6   9   0    2.60    0.90
   7  -9   0    2.80    2.00
  -7  -9   0    1.50    0.90
   7  -9   0    5.00    6.80
   7   9   0    0.20    0.70
   8  -9   0    4.40    5.20
   8  -9   0    0.20    1.90
  -8  -9   0    0.90    0.80
   8   9   0    2.10    0.90
   9  -9   0    3.90    2.50
   9  -9   0   -6.30    5.20
  -9  -9   0    1.30    1.00
   9   9   0   -1.00    1.40
   9   9   0    1.20    1.10
 -10  -9   0    1.10    1.10
  10  -9   0   12.40    7.60
  10  -9   0   -1.60    2.10
  10   9   0   -1.40    1.10
   0 -10   0   83.89    2.50
   0 -10   0   88.69    2.90
   0 -10   0   86.29    7.70
   1 -10   0    8.50    1.10
   1 -10   0    6.50    0.70
  -1 -10   0    8.10    0.60
  -1 -10   0    8.40    1.00
  -1 -10   0    5.40    3.40
   1 -10   0    0.80    4.70
  -1  10   0    8.40    1.80
   2 -10   0   -3.40    4.70
  -2 -10   0   -0.30    0.30
   2 -10   0    0.20    0.40
  -2 -10   0    0.50    0.50
  -2 -10   0   -2.20    1.40
   2  10   0    0.30    0.30
  -2  10   0    0.00    0.70
  -3 -10   0    1.70    0.60
  -3 -10   0   -0.40    1.20
   3 -10   0    6.20    5.90
   3 -10   0    0.40    0.60
  -3 -10   0    2.50    0.90
  -3  10   0    1.80    0.50
   3  10   0    1.50    0.40
   4 -10   0   19.80    7.40
   4 -10   0   17.80    1.40
  -4 -10   0   16.30    1.90
  -4 -10   0   20.70    3.80
  -4 -10   0   16.50    1.40
   4  10   0   17.20    1.10
  -5 -10   0    2.30    0.80
   5 -10   0    5.70    6.40
   5  10   0    2.90    0.70
  -6 -10   0    0.40    0.60
   6 -10   0    0.40    6.10
   6  10   0    0.50    0.60
   7 -10   0   -0.50    1.70
  -7 -10   0    1.30    0.60
   7 -10   0    0.40    6.40
   7  10   0    1.00    0.80
   8 -10   0    2.90    5.80
  -8 -10   0   -0.40    0.80
   8 -10   0   -4.40    1.80
   8  10   0    0.50    0.80
   9 -10   0    2.20    2.60
   9 -10   0    3.00    6.70
  -9 -10   0    3.00    1.20
   9  10   0    2.50    1.10
  10 -10   0    4.20    2.90
  10 -10   0    9.70    7.30
 -10 -10   0    1.20    0.90
  10  10   0    2.80    1.30
   0 -11   0    0.30    0.30
   0 -11   0   -4.00    3.20
   0 -11   0    0.30    0.50
  -1 -11   0    4.50    0.80
   1 -11   0    4.50    0.90
   1 -11   0    1.10    4.70
  -1 -11   0    4.20    0.60
  -1 -11   0    0.30    3.00
  -2 -11   0   10.30    1.20
   2 -11   0   11.20    1.40
  -2 -11   0   10.20    0.90
  -2 -11   0    9.10    3.40
   2 -11   0    2.10    5.90
  -2  11   0   10.00    1.40
   2  11   0    9.30    0.70
  -3 -11   0   22.70    1.40
  -3 -11   0   23.90    4.30
   3 -11   0   19.70    7.40
  -3 -11   0   20.20    1.50
   3 -11   0   17.90    1.50
  -3  11   0   20.90    1.30
   3  11   0   22.10    1.10
  -4 -11   0    1.40    1.00
  -4 -11   0    1.00    0.60
   4 -11   0   -0.40    5.90
  -4 -11   0    2.80    2.00
   4 -11   0    1.40    0.70
   4  11   0    1.60    0.50
  -5 -11   0    1.40    0.60
   5 -11   0    1.30    1.10
   5 -11   0    1.40    6.00
   5  11   0    1.10    0.50
  -6 -11   0    1.90    0.80
   6 -11   0    0.70    6.30
   6  11   0    2.40    0.80
  -7 -11   0    4.90    1.20
   7 -11   0    3.50    2.40
   7 -11   0    7.80    6.70
   7  11   0    7.90    1.30
   8 -11   0    5.70    7.40
   8 -11   0   -0.40    2.40
  -8 -11   0    3.70    0.90
   8  11   0    4.20    1.00
   9 -11   0    5.80    6.20
  -9 -11   0    0.70    0.80
   9 -11   0    2.90    2.20
   9  11   0    1.90    1.10
  10 -11   0   -1.90    2.50
  10 -11   0   10.40    7.20
 -10 -11   0    1.10    1.00
  10  11   0    0.80    1.00
   0 -12   0   12.00    5.10
   0 -12   0   17.00    1.30
   0 -12   0   14.40    1.00
  -1 -12   0    2.90    3.20
  -1 -12   0    8.10    1.10
   1 -12   0    8.10    1.20
  -1 -12   0    6.90    0.70
   1 -12   0    3.60    4.90
  -2 -12   0   33.40    4.60
  -2 -12   0   43.80    2.10
   2 -12   0   38.10    2.10
   2 -12   0   35.30    8.10
  -3 -12   0    5.70    1.10
  -3 -12   0    5.10    1.00
   3 -12   0    4.10    1.00
  -3 -12   0    2.40    2.10
   3 -12   0    0.70    5.80
   3  12   0    3.90    0.60
  -4 -12   0    2.10    1.20
  -4 -12   0    7.80    2.80
  -4 -12   0    5.10    1.00
   4 -12   0    3.10    5.70
   4  12   0    5.30    0.80
   5 -12   0    6.80    6.00
  -5 -12   0    2.50    0.80
   5 -12   0    1.30    0.80
   5  12   0    3.70    0.70
   6 -12   0    0.10    0.80
  -6 -12   0    2.20    0.90
   6 -12   0   -3.40    5.10
   6  12   0    0.70    0.60
   7 -12   0    4.20    6.60
   7 -12   0   -1.70    1.80
  -7 -12   0    2.00    1.00
   7  12   0    1.50    0.80
   8 -12   0    0.20    2.20
  -8 -12   0   -0.80    0.70
   8 -12   0    0.80    6.80
   8  12   0   -0.60    1.00
   9 -12   0    1.20    2.70
   9 -12   0    6.10    6.40
  -9 -12   0    0.90    1.00
   9  12   0    0.80    1.20
   0 -13   0   -5.90    2.40
   0 -13   0    0.10    0.50
   0 -13   0   -0.20    0.40
   1 -13   0   25.10    1.60
  -1 -13   0   23.10    1.20
  -1 -13   0   21.60    1.50
  -1 -13   0   23.30    5.10
   1 -13   0   20.00    6.50
   2 -13   0    5.80    6.10
  -2 -13   0    5.30    3.20
   2 -13   0    8.70    1.30
  -2 -13   0    7.50    1.20
  -2 -13   0   10.50    1.30
   3 -13   0   11.20    6.30
  -3 -13   0    5.80    1.10
  -3 -13   0   12.80    3.90
  -3 -13   0    7.70    1.20
   3 -13   0    5.50    1.40
   3  13   0    6.10    0.70
  -3  13   0   10.10    1.00
  -4 -13   0    0.00    0.60
  -4 -13   0    0.60    1.10
  -4 -13   0    2.90    2.20
   4 -13   0   -1.10    5.30
   4 -13   0   -0.30    0.60
   4  13   0    1.00    0.40
  -5 -13   0    5.50    1.20
   5 -13   0    4.10    6.00
   5 -13   0    3.80    1.20
   5  13   0    6.00    0.90
   6 -13   0   -0.60    0.70
   6 -13   0   -4.30    5.00
  -6 -13   0   -0.40    0.70
   6  13   0   -0.30    0.60
   7 -13   0    3.60    1.50
   7 -13   0    1.20    1.90
   7 -13   0    3.00    6.50
  -7 -13   0    5.10    1.30
   7  13   0    5.10    1.10
   8 -13   0    2.70    5.70
  -8 -13   0    1.30    0.90
   8 -13   0    1.00    2.50
   8 -13   0    0.90    1.30
   8  13   0    3.20    1.10
  -9 -13   0    0.90    1.20
   9 -13   0    2.20    2.70
   9  13   0    2.10    1.20
   0 -14   0   13.00    4.70
   0 -14   0   16.00    1.40
  -1 -14   0    0.00    0.50
  -1 -14   0    1.80    0.60
  -1 -14   0    3.40    2.50
   1 -14   0    1.00    0.70
  -2 -14   0    3.30    0.90
  -2 -14   0    3.60    2.90
   2 -14   0   -0.40    4.50
  -2 -14   0    2.50    0.80
   2 -14   0    4.50    1.10
   3 -14   0   15.90    6.50
  -3 -14   0   14.20    1.60
  -3 -14   0   19.70    4.60
   3 -14   0   14.40    1.80
  -3 -14   0   11.40    1.50
  -3  14   0   15.70    1.30
   4 -14   0    2.20    4.80
   4 -14   0    0.20    0.70
  -4 -14   0    1.10    2.00
  -4 -14   0   -0.10    0.60
   4  14   0    0.50    0.40
  -5 -14   0    2.60    2.40
   5 -14   0   -0.50    0.80
   5 -14   0    1.40    5.90
  -5 -14   0    0.60    0.60
   5  14   0    0.10    0.50
   6 -14   0    3.80    5.40
  -6 -14   0    1.00    0.90
   6 -14   0    0.00    1.10
   6  14   0    0.80    0.60
   7 -14   0   -3.20    4.60
   7 -14   0   -0.10    1.00
   7 -14   0   -0.20    1.80
  -7 -14   0   -0.20    0.80
   7  14   0    1.20    0.80
   8 -14   0   -1.20    6.60
  -8 -14   0   -0.40    0.80
   8 -14   0    0.80    2.30
   8  14   0    0.70    1.00
   9 -14   0    0.00    1.40
   9 -14   0   -4.40    2.10
  -9 -14   0   -0.20    1.10
   9 -14   0    3.00    4.80
   9  14   0    2.00    1.40
   0 -15   0   -0.40    2.90
   0 -15   0    0.80    0.70
  -1 -15   0    8.00    1.00
  -1 -15   0    4.60    1.10
  -1 -15   0    1.40    3.30
   1 -15   0    8.50    1.30
   1 -15   0    4.50    4.50
   2 -15   0    2.60    0.90
  -2 -15   0    3.40    1.00
  -2 -15   0    6.80    1.50
   2 -15   0    2.70    4.60
  -2 -15   0    6.90    3.00
   3 -15   0    6.50    5.30
   3 -15   0   10.80    1.60
  -3 -15   0    8.50    1.30
  -3 -15   0    8.30    3.10
   4 -15   0    3.80    4.60
   4 -15   0    2.80    1.00
  -4 -15   0    0.00    0.70
  -4 -15   0   -1.20    1.90
  -4  15   0    0.10    0.50
  -4  15   0    1.50    0.50
  -5 -15   0    1.80    0.90
   5 -15   0    4.40    1.30
   5 -15   0    1.90    4.50
  -5 -15   0    5.10    3.20
  -6 -15   0    4.50    1.30
   6 -15   0    2.30    6.40
   6 -15   0    6.30    1.40
   6 -15   0    2.60    2.40
   6  15   0    4.50    1.00
  -7 -15   0   -0.90    0.80
   7 -15   0    0.00    1.30
   7 -15   0   -1.00    2.20
   7 -15   0    1.70    6.10
   7  15   0    0.40    0.70
  -8 -15   0   -0.20    0.90
   8 -15   0   -1.00    1.10
   8 -15   0    3.60    5.50
   8 -15   0    1.70    2.50
   8  15   0    0.70    1.20
   0 -16   0    4.10    3.60
   1 -16   0    2.60    3.90
  -1 -16   0    0.20    2.60
   1 -16   0   -0.30    0.60
  -1 -16   0    3.80    0.90
  -1 -16   0   -0.10    0.60
  -2 -16   0    5.90    1.20
   2 -16   0    5.90    1.20
  -2 -16   0    5.80    3.10
   2 -16   0    4.70    4.00
   3 -16   0    6.70    5.60
  -3 -16   0    0.70    1.10
  -3 -16   0    7.90    3.70
   3 -16   0    3.20    1.10
  -3 -16   0    2.00    0.90
   4 -16   0    8.20    5.20
   4 -16   0    5.80    1.40
  -4 -16   0    7.80    1.50
  -4  16   0    6.10    0.80
   5 -16   0    2.00    1.30
  -5 -16   0    3.50    2.80
   5 -16   0    2.80    5.50
  -5 -16   0    0.00    0.70
   5  16   0    0.60    0.50
   6 -16   0    5.70    2.50
  -6 -16   0    5.60    1.40
   6 -16   0    7.40    6.80
   6 -16   0    5.60    1.50
   6  16   0    5.50    1.20
  -7 -16   0    1.20    1.00
   7 -16   0   -2.00    2.20
   7 -16   0   11.30    7.60
   7 -16   0    1.20    1.30
   8 -16   0   -2.60    1.20
   0 -17   0   -2.60    2.00
   0 -17   0   -0.20    0.60
  -1 -17   0    3.50    3.00
  -1 -17   0    6.20    1.30
   1 -17   0    9.40    4.50
   1 -17   0    6.70    1.20
   2 -17   0    0.30    0.70
  -2 -17   0    0.30    1.90
   2 -17   0   -1.20    3.20
  -2 -17   0    1.20    1.00
  -3 -17   0    0.50    0.80
  -3 -17   0    1.30    2.50
   3 -17   0   -0.80    3.40
   3 -17   0    4.70    1.40
   4 -17   0    0.90    4.50
   4 -17   0    1.40    1.00
  -4 -17   0    2.50    2.70
  -4 -17   0    1.00    0.90
  -4  17   0    0.10    0.80
   5 -17   0    2.10    1.30
  -5 -17   0    5.50    4.20
   5 -17   0   -0.60    4.60
  -5 -17   0    4.20    1.30
   6 -17   0    1.90    1.30
   6 -17   0    7.60    6.20
   6 -17   0    0.30    2.40
  -6 -17   0    1.70    1.10
   7 -17   0   13.90    6.20
   7 -17   0   -1.40    2.30
  -7 -17   0    0.70    0.90
   7 -17   0   -0.60    1.30
   0 -18   0    2.90    1.10
   0 -18   0    6.60    3.80
  -1 -18   0    1.20    0.80
  -1 -18   0    3.00    2.80
   1 -18   0    1.90    1.00
   1 -18   0    4.10    3.30
   2 -18   0    4.50    3.70
  -2 -18   0    3.30    1.00
   2 -18   0    3.70    1.30
  -2 -18   0    6.00    3.00
  -3 -18   0    0.00    0.90
   3 -18   0    0.80    0.90
   3 -18   0    2.30    4.10
  -3 -18   0   -1.10    2.30
   4 -18   0   -0.80    3.50
  -4 -18   0    5.00    2.50
   4 -18   0    0.30    0.90
  -4 -18   0    0.00    1.00
  -5 -18   0    2.30    2.80
   5 -18   0    0.70    1.20
  -5 -18   0    1.10    1.10
   5 -18   0    1.90    2.40
   5 -18   0    6.30    5.30
   6 -18   0   -0.70    2.10
   6 -18   0    7.80    5.40
   6 -18   0   -0.20    1.30
  -6 -18   0    1.20    1.20
   0 -19   0   -0.10    0.90
   0 -19   0    1.30    3.40
  -1 -19   0    0.10    0.80
   1 -19   0    1.90    1.10
   1 -19   0    0.30    2.90
  -1 -19   0    2.20    2.50
   2 -19   0    0.50    1.00
   2 -19   0    3.20    4.00
  -2 -19   0    0.60    0.80
  -2 -19   0    0.10    2.10
  -3 -19   0    0.30    2.30
   3 -19   0    0.60    1.00
  -4 -19   0    3.70    2.70
   4 -19   0   -2.10    1.90
   4 -19   0   11.90    5.60
  -4 -19   0    0.00    1.00
   4 -19   0   -0.50    0.90
   5 -19   0   -0.10    1.00
  -5 -19   0    0.20    1.10
   5 -19   0    0.30    2.20
  -5 -19   0    3.30    3.00
   5 -19   0   10.80    5.60
   0 -20   0    2.40    3.10
   0 -20   0    0.00    0.90
   1 -20   0    1.00    1.00
  -1 -20   0    1.00    1.00
  -1 -20   0    0.90    2.40
   2 -20   0   -1.20    1.60
  -2 -20   0    1.40    2.20
   2 -20   0   -0.70    3.00
   2 -20   0   -1.00    0.80
  -2 -20   0    1.20    0.90
  -3 -20   0    1.60    3.50
   3 -20   0   -1.40    1.10
   3 -20   0    7.50    3.90
  -3 -20   0   -1.50    0.80
   4 -20   0   10.80    4.70
  -4 -20   0    0.20    1.00
  -4 -20   0    4.70    3.30
   4 -20   0    1.50    2.50
   0 -21   0    2.80    3.30
   0 -21   0    0.40    1.00
   1 -21   0    4.80    4.50
  -1 -21   0    3.20    2.60
   1 -21   0   -0.50    1.00
  -1 -21   0    0.30    1.20
   2 -21   0   -0.40    0.80
   2 -21   0   11.40    4.90
  -2 -21   0    0.40    1.10
  12   0  -1    0.80    1.80
  11   0  -1    6.10    6.00
  11   0  -1   11.50    2.90
  10   0  -1    0.60    1.90
  10   0  -1   -2.10    4.40
   9   0  -1   19.50    4.90
   9   0  -1   29.80    4.10
   8   0  -1   -1.90    2.20
   8   0  -1   -2.50    1.30
   7   0  -1   65.39    4.60
   7   0  -1   57.69    4.00
   6   0  -1    2.00    1.50
   6   0  -1    0.50    1.70
   5   0  -1    1.80    1.30
   5   0  -1    1.20    1.00
   5   0  -1   -0.80    1.00
   4   0  -1    0.80    0.70
   4   0  -1    1.30    1.30
   3   0  -1  540.25   12.20
  -3   0   1  554.84   12.30
   3   0  -1  532.85   12.90
   3   0  -1  541.75   13.30
   2   0  -1   -0.80    0.80
   2   0  -1    0.50    0.70
  -1   0   1  109.39    2.50
   1   0  -1  106.09    2.50
  -1   0   1  109.29    2.70
   1   0  -1  109.29    2.70
  -1   0  -1  258.17    6.00
  -1   0  -1  268.87    5.80
   1   0   1  263.27    6.10
  -1   0  -1  262.77    6.10
   1   0   1  265.57    5.80
   1   0   1  261.97    6.10
   2   0   1    0.20    0.90
   2   0   1    1.60    0.80
   3   0   1   31.50    1.90
   3   0   1   32.70    1.90
  -3   0  -1   31.20    1.30
   3   0   1   35.30    1.30
   4   0   1   -0.40    0.80
   4   0   1    1.30    1.20
   5   0   1   10.20    1.90
   5   0   1    3.90    1.60
   5   0   1    6.50    1.70
   6   0   1    1.70    1.70
   6   0   1    2.30    1.70
   7   0   1   59.49    4.70
   7   0   1   62.09    4.20
   8   0   1   -1.20    2.60
   8   0   1    0.50    2.00
   9   0   1   23.50    3.50
   9   0   1   15.20    5.00
  10   0   1   -4.60    4.00
  10   0   1    1.60    2.00
  11   0   1   12.90    3.10
  11   0   1    7.20    5.00
  12   0   1    0.20    2.10
  12  -1  -1    1.50    1.80
  12   1  -1    2.90    2.20
  11  -1  -1    1.50    1.90
  11  -1  -1  -10.20    5.20
  11   1  -1    3.60    2.60
  11   1  -1   -6.50    4.70
  10  -1  -1    1.30    1.80
  10  -1  -1   -5.50    4.20
  10   1  -1    2.50    1.70
  10   1  -1   -5.30    3.60
   9  -1  -1   -4.50    3.20
   9  -1  -1   -0.20    1.70
   9   1  -1    0.40    1.30
   9   1  -1   -0.30    2.90
   8  -1  -1   37.90    5.80
   8  -1  -1   35.00    4.20
   8   1  -1   35.80    3.80
   7  -1  -1    6.80    2.30
   7  -1  -1    2.50    2.50
   7   1  -1    3.90    2.10
   7   1  -1    3.00    2.10
   6  -1  -1   12.80    2.80
   6  -1  -1   11.10    2.40
   6  -1  -1   15.60    2.10
   6   1  -1   13.20    2.30
   6   1  -1   11.80    2.50
   5  -1  -1    7.20    1.90
  -5  -1   1    5.90    0.90
   5  -1  -1    5.70    1.40
   5  -1  -1    9.00    2.00
   5   1  -1    7.50    1.50
   5   1  -1    6.50    1.70
  -4  -1   1   17.30    1.00
   4  -1  -1   16.80    1.90
   4  -1  -1   17.30    1.50
   4   1  -1   21.50    2.40
   4   1  -1   19.10    1.50
   3  -1  -1   49.70    2.00
   3  -1  -1   50.79    2.70
  -3  -1   1   48.40    1.70
   3  -1  -1   49.00    1.70
  -3   1   1   49.10    2.40
   3   1  -1   45.50    2.20
   3   1  -1   48.80    1.60
   3   1  -1   48.50    2.40
  -2  -1   1   17.00    0.80
   2  -1  -1   14.80    1.30
   2  -1  -1   16.70    1.00
  -2   1   1   17.50    1.30
   2   1  -1   16.90    1.10
   2   1  -1   17.00    1.30
   2   1  -1   16.30    0.70
  -1  -1   1   32.90    0.90
   1  -1  -1   31.40    1.50
  -1  -1   1   33.30    1.30
   1   1  -1   31.90    0.90
   1   1  -1   32.60    1.10
   1   1  -1   32.70    1.30
  -1   1   1   33.60    1.50
   1  -1   1   90.19    3.20
  -1  -1  -1   95.19    2.50
  -1  -1  -1   92.99    2.30
   1   1   1   93.89    2.30
   1   1   1   97.89    2.50
   1   1   1   96.79    2.50
  -1   1  -1   97.09    3.10
  -2  -1  -1   88.09    2.40
   2  -1   1   84.39    3.40
  -2  -1  -1   92.29    2.80
  -2   1  -1   87.99    3.20
   2   1   1   94.09    2.90
   2   1   1   90.89    2.40
  -3  -1  -1   84.49    2.50
   3  -1   1   77.29    2.40
   3  -1   1   82.89    3.20
   3  -1   1   78.99    3.60
   3   1   1   78.99    3.00
   3   1   1   81.89    2.80
   3   1   1   81.19    2.40
  -3   1  -1   80.39    3.20
   4  -1   1   18.00    2.10
  -4  -1  -1   12.10    0.90
   4  -1   1   13.50    1.90
   4  -1   1   13.50    1.60
   4   1   1   11.60    1.80
   4   1   1   14.30    2.00
   4   1   1   14.30    1.30
   5  -1   1   16.90    2.80
  -5  -1  -1   13.80    1.10
   5  -1   1   13.60    1.90
   5  -1   1   12.50    2.10
   5   1   1   15.00    2.20
   5   1   1   13.80    1.60
   6  -1   1   12.70    2.60
   6  -1   1    7.30    1.90
   6   1   1    7.00    1.90
   6   1   1    7.30    1.90
   7  -1   1   -0.30    1.80
   7  -1   1    1.60    2.80
   7   1   1    3.30    2.00
   7   1   1    3.60    1.80
   8  -1   1    5.60    2.10
   8  -1   1    8.20    3.90
   8   1   1    3.80    2.70
   8   1   1    6.90    2.50
   9  -1   1   -3.10    3.80
   9  -1   1    1.20    1.90
   9   1   1    2.30    1.80
   9   1   1   -0.90    3.40
  10  -1   1    1.20    4.70
  10  -1   1    5.90    2.70
  10   1   1   -4.90    3.80
  10   1   1    2.80    1.90
  11  -1   1    2.00    5.00
  11  -1   1   -0.60    1.80
  11   1   1    3.20    2.00
  11   1   1    3.40    4.50
  11  -2  -1    5.60    2.70
  11  -2  -1   -5.20    5.60
  11   2  -1   -3.90    4.30
  11   2  -1    0.10    1.70
  10  -2  -1    0.50    1.90
  10  -2  -1   -5.20    4.70
  10   2  -1   -6.80    3.30
  10   2  -1    3.30    2.20
   9  -2  -1    2.70    2.10
   9  -2  -1   -1.80    3.90
   9   2  -1    5.90    2.30
   9   2  -1    0.60    2.70
   8  -2  -1    0.00    1.60
   8  -2  -1   -0.80    3.30
   8   2  -1    1.20    1.70
   8   2  -1    0.40    1.60
   7  -2  -1    2.60    2.80
  -7  -2   1    1.90    0.80
   7  -2  -1    1.90    1.90
   7   2  -1   -0.30    1.40
   7   2  -1    2.40    1.40
   6  -2  -1    0.50    1.10
   6  -2  -1    2.00    1.70
   6  -2  -1    3.60    2.40
  -6  -2   1    0.40    0.50
   6   2  -1    0.30    0.80
   6   2  -1    2.10    1.50
  -5  -2   1    3.70    0.70
   5  -2  -1    5.40    1.20
   5  -2  -1    4.80    2.40
   5   2  -1    4.40    1.10
   5   2  -1    3.00    1.40
  -4  -2   1    6.30    0.80
   4  -2  -1    7.10    1.10
   4  -2  -1    6.60    1.70
  -4   2   1    7.10    1.40
   4   2  -1    6.80    1.60
   4   2  -1    6.00    1.50
   3  -2  -1    0.60    1.00
  -3  -2   1   -0.30    0.20
   3  -2  -1   -0.50    0.50
  -3   2   1    0.00    0.60
   3   2  -1   -0.20    1.00
   3   2  -1   -0.30    0.70
   3   2  -1    0.10    0.20
   2  -2  -1  157.88    3.60
  -2  -2   1  161.78    3.90
   2  -2  -1  153.88    5.40
   2   2  -1  156.78    3.80
   2   2  -1  161.48    4.80
   2   2  -1  159.28    4.80
  -2   2   1  151.88    5.10
   2   2  -1  154.28    4.20
  -1  -2   1   22.90    0.70
  -1  -2   1   21.90    1.30
  -1  -2   1   21.90    0.80
   1  -2  -1   21.30    1.60
  -1  -2   1   21.40    1.20
   1   2  -1   21.30    1.20
   1   2  -1   22.90    1.40
   1   2  -1   22.40    0.80
   1   2  -1   22.10    0.70
  -1   2   1   21.90    1.60
   0  -2  -1  341.27    9.20
   0  -2  -1  337.77    7.60
   0  -2   1  354.66    7.90
   0  -2   1  355.36    9.40
   0  -2  -1  342.97    7.50
   0  -2   1  347.87    7.60
   0   2  -1  360.66    9.40
   0   2   1  339.67    9.00
   0   2  -1  349.27    7.90
   0   2   1  344.87    7.60
  -1  -2  -1  290.67    6.60
  -1  -2  -1  304.97    6.80
  -1  -2  -1  301.27    7.50
   1  -2   1  292.87    8.70
   1  -2   1  300.87    6.50
   1   2   1  311.77    7.70
   1   2   1  303.27    6.70
  -1   2  -1  302.47    8.40
   1   2   1  298.77    6.60
  -1   2  -1  293.87    6.50
  -2  -2  -1   57.39    2.10
  -2  -2  -1   58.19    1.70
   2  -2   1   56.49    1.50
   2  -2   1   59.29    3.50
   2   2   1   57.79    2.10
   2   2   1   55.39    1.70
  -2   2  -1   57.29    2.80
   2   2   1   59.79    2.20
  -3  -2  -1    7.70    0.60
   3  -2   1   10.30    2.20
   3   2   1    7.40    0.50
   3   2   1    9.80    1.40
  -3   2  -1    7.70    1.20
  -4  -2  -1   18.10    1.10
   4  -2   1   18.70    2.60
   4  -2   1   18.90    1.90
   4  -2   1   16.40    1.40
   4   2   1   18.60    1.30
  -4   2  -1   16.50    1.60
   4   2   1   21.40    2.40
  -5  -2  -1    3.30    0.70
   5  -2   1    3.80    2.10
   5  -2   1    2.80    1.50
   5  -2   1    3.90    1.20
   5   2   1    4.00    1.50
  -5   2  -1    4.30    1.30
   5   2   1    4.60    1.10
  -6  -2  -1    0.90    0.60
   6  -2   1    1.20    1.60
   6  -2   1    4.10    2.90
   6  -2   1   -0.20    1.10
   6   2   1    1.10    1.60
   6   2   1    0.10    1.00
  -7  -2  -1    1.60    0.80
   7  -2   1    6.20    3.70
   7  -2   1    2.40    1.90
   7   2   1    1.60    1.50
   7   2   1    0.90    1.40
   8  -2   1   -0.10    3.70
   8  -2   1    1.30    2.00
   8   2   1    1.50    2.20
   9  -2   1   -1.70    2.00
   9  -2   1   -3.80    4.00
   9   2   1    1.10    1.70
   9   2   1   -4.20    2.60
  10  -2   1    2.00    5.20
  10  -2   1    2.00    2.30
  10   2   1   -6.20    3.20
  10   2   1    2.40    1.80
  11  -2   1    9.20    5.50
  11  -2   1    3.20    1.50
  11   2   1    5.20    2.40
  11  -3  -1    0.70    1.10
  11  -3  -1   -7.80    4.90
  11   3  -1    2.20    1.80
  10  -3  -1   -0.60    5.50
  10  -3  -1    3.60    1.30
  10  -3  -1    3.30    2.50
  10   3  -1   -4.60    3.20
  10   3  -1    2.80    2.10
   9  -3  -1    1.80    4.60
   9  -3  -1    4.60    2.40
   9   3  -1    9.80    2.30
   9   3  -1    4.70    2.60
   8  -3  -1    4.10    4.20
  -8  -3   1    2.80    1.00
   8  -3  -1    5.30    2.30
   8   3  -1    5.10    2.20
   7  -3  -1    2.10    1.00
  -7  -3   1   -0.20    0.50
   7  -3  -1    2.40    2.00
   7  -3  -1    1.80    3.30
   7   3  -1   -0.10    1.30
   7   3  -1    0.30    1.00
  -6  -3   1   47.00    2.20
   6  -3  -1   43.90    2.20
   6  -3  -1   43.00    3.30
   6  -3  -1   49.30    5.00
   6   3  -1   44.20    2.90
   6   3  -1   45.60    2.80
  -5  -3   1   35.10    1.70
   5  -3  -1   35.90    3.90
   5  -3  -1   31.90    1.70
   5   3  -1   38.10    2.40
   4  -3  -1    0.30    0.50
  -4  -3   1    0.20    0.40
   4  -3  -1    3.00    2.00
   4   3  -1   -0.80    0.80
   4   3  -1    0.20    0.60
  -4   3   1    0.70    0.80
   3  -3  -1   40.30    3.20
  -3  -3   1   41.70    1.50
   3  -3  -1   40.20    1.20
   3   3  -1   42.70    1.50
   3   3  -1   39.80    1.90
   3   3  -1   43.00    2.40
   3   3  -1   42.40    2.60
  -3   3   1   41.30    2.70
   2  -3  -1  800.92   20.70
  -2  -3   1  810.52   17.90
  -2  -3   1  825.32   18.20
   2   3  -1  841.92   19.60
   2   3  -1  830.22   19.20
   2   3  -1  803.72   17.80
   2   3  -1  825.92   18.10
  -2   3   1  832.62   20.20
  -1  -3   1 1327.97   29.60
  -1  -3   1 1283.77   27.60
   1  -3  -1 1272.07   30.50
   1   3  -1 1275.77   28.60
  -1   3   1 1287.87   29.90
  -1   3   1 1274.57   27.60
   1   3  -1 1311.97   29.80
   0  -3  -1   35.70    1.10
   0  -3  -1   33.40    2.70
   0  -3  -1   36.10    1.00
   0  -3   1   36.10    1.10
   0  -3   1   36.10    1.60
   0  -3   1   33.60    2.80
   0  -3   1   34.70    0.90
   0   3   1   35.90    1.10
   0   3  -1   31.50    2.70
   0   3   1   34.80    2.60
   0   3  -1   34.40    1.10
   0   3  -1   36.40    1.50
   0   3   1   35.10    1.00
   1  -3   1 8243.88  225.68
  -1   3  -1 8311.07  224.78
   1   3   1 8259.47  210.28
  -2  -3  -1 2646.94   57.29
   2  -3   1 2573.24   59.69
   2   3   1 2688.63   57.59
  -2   3  -1 2648.24   58.79
   3  -3   1  488.95   14.80
  -3  -3  -1  500.95   12.20
   3  -3   1  514.85   11.10
  -3  -3  -1  508.05   11.60
   3   3   1  486.55   12.90
  -3   3  -1  532.05   13.90
   3   3   1  531.75   12.80
   3   3   1  506.25   11.50
   3   3   1  516.55   12.20
  -4  -3  -1   65.69    2.30
   4  -3   1   69.39    4.90
   4  -3   1   60.99    2.20
   4   3   1   61.69    3.10
   4   3   1   65.79    3.00
  -4   3  -1   62.19    3.50
  -5  -3  -1   51.09    2.20
   5  -3   1   53.29    3.30
   5  -3   1   46.30    2.20
   5  -3   1   50.29    4.80
   5   3   1   51.09    2.90
   5   3   1   49.60    2.50
   6  -3   1   27.40    2.80
  -6  -3  -1   26.00    1.60
   6  -3   1   25.30    1.90
   6  -3   1   32.40    5.50
   6   3   1   25.90    2.40
   6   3   1   26.10    2.00
   7  -3   1   10.60    4.50
  -7  -3  -1    3.30    0.80
   7  -3   1    6.70    1.40
   7  -3   1    6.50    2.30
   7   3   1    6.50    1.60
   7   3   1    2.50    1.60
  -8  -3  -1    3.20    0.90
   8  -3   1    3.80    4.50
   8  -3   1    3.70    2.20
   8   3   1    3.90    1.70
   8   3   1    1.30    1.80
   8   3   1    4.70    2.10
   9  -3   1   -5.60    3.90
   9  -3   1   -2.20    1.80
   9   3   1   -2.10    2.20
   9   3   1    0.70    1.40
  10  -3   1   -0.20    1.00
  10  -3   1    0.50    5.00
  10  -3   1   -0.10    2.60
  10   3   1    1.40    1.70
  11  -3   1    1.30    1.10
  11  -3   1    1.30    5.80
  11  -3   1   -0.70    2.00
  11   3   1    3.60    2.10
  11  -4  -1    1.80    2.40
  11  -4  -1   -4.40    5.70
  11   4  -1    2.00    1.70
  10  -4  -1    0.50    2.60
  10  -4  -1   -0.50    0.80
  10   4  -1    1.80    1.60
   9  -4  -1    0.30    0.70
   9  -4  -1    0.60    4.90
   9  -4  -1   -0.80    1.90
   9  -4  -1    4.40    1.00
  -9  -4   1    1.50    0.90
   9   4  -1    2.30    1.70
   8  -4  -1   -0.40    0.60
   8  -4  -1    2.90    1.00
  -8  -4   1    1.30    0.80
   8  -4  -1   -0.80    4.20
   8  -4  -1    1.10    2.10
   8   4  -1    0.70    1.20
   8   4  -1    0.40    1.20
   7  -4  -1    8.90    4.30
   7  -4  -1    5.20    2.20
  -7  -4   1    4.80    1.00
   7  -4  -1    5.70    1.00
   7   4  -1    4.80    1.30
   7   4  -1    6.50    1.80
   7   4  -1    4.80    1.70
   6  -4  -1   15.90    4.50
   6  -4  -1   12.00    1.10
  -6  -4   1   12.70    1.20
   6   4  -1   13.40    1.80
   6   4  -1   12.20    2.20
  -5  -4   1    0.30    0.40
   5  -4  -1   -0.20    0.40
   5  -4  -1    3.40    2.60
   5  -4  -1    0.40    0.30
   5   4  -1   -0.20    0.90
   5   4  -1    0.30    0.80
  -4  -4   1    1.50    0.50
   4  -4  -1    5.20    2.90
   4   4  -1    2.80    1.00
   4   4  -1    2.40    1.00
   3  -4  -1   29.50    3.40
  -3  -4   1   26.60    1.60
  -3   4   1   25.70    2.40
   3   4  -1   25.70    1.50
   3   4  -1   24.70    2.10
  -2  -4   1  394.76   10.80
   2  -4  -1  377.26   12.50
  -2  -4   1  387.06    8.90
  -2  -4   1  400.46    9.20
   2   4  -1  383.06    8.90
   2   4  -1  399.76   11.20
  -2   4   1  404.96   11.70
   2   4  -1  401.86    9.00
   2   4  -1  397.36   10.40
  -1  -4   1  149.19    3.60
   1  -4  -1  152.18    3.70
  -1  -4   1  147.99    5.80
   1  -4  -1  144.09    6.80
  -1  -4   1  148.49    3.50
  -1   4   1  145.59    6.00
   1   4  -1  147.49    4.70
   1   4  -1  147.69    3.60
  -1   4   1  148.49    3.80
   1   4  -1  143.69    6.20
   1   4  -1  150.98    3.40
   0  -4   1  683.73   18.30
   0  -4   1  672.73   14.30
   0  -4   1  661.63   14.60
   0  -4  -1  655.33   18.10
   0  -4   1  660.83   15.30
   0  -4  -1  663.93   14.40
   0   4  -1  654.23   14.60
   0   4  -1  686.53   15.20
   0   4   1  652.93   17.60
   0   4   1  651.23   14.50
   0   4   1  682.03   15.30
   0   4  -1  672.13   18.20
   0   4   1  659.33   14.40
   1  -4   1  215.28    9.00
  -1  -4  -1  211.78    5.00
  -1  -4  -1  211.38    5.00
   1  -4   1  216.18    5.40
   1  -4   1  216.68    5.20
  -1  -4  -1  225.68    7.50
   1   4   1  214.38    7.80
  -1   4  -1  226.68    8.40
   1   4   1  215.68    4.90
   1   4   1  207.78    5.00
   1   4   1  214.98    6.10
  -1   4  -1  212.78    5.20
   2  -4   1  172.78    7.90
  -2  -4  -1  170.48    4.30
   2  -4   1  170.58    4.00
  -2  -4  -1  172.88    4.50
  -2  -4  -1  176.08    5.70
   2   4   1  173.58    4.40
  -2   4  -1  177.58    6.90
  -2   4  -1  172.88    3.80
   2   4   1  164.58    4.20
   2   4   1  168.58    6.20
   2   4   1  169.58    5.50
  -3  -4  -1   42.80    2.00
   3  -4   1   45.40    4.30
   3   4   1   43.40    2.60
  -3   4  -1   39.70    3.00
   3   4   1   41.40    1.90
   4  -4   1   33.70    1.20
  -4  -4  -1   31.90    1.50
   4  -4   1   37.20    4.30
   4  -4   1   34.10    1.00
   4   4   1   33.90    2.30
   4   4   1   30.40    1.90
   5  -4   1   23.60    1.30
   5  -4   1   28.30    5.00
  -5  -4  -1   22.40    1.40
   5  -4   1   23.50    1.00
   5   4   1   27.20    2.00
   5   4   1   25.90    2.10
  -6  -4  -1   12.40    1.40
   6  -4   1   15.70    4.70
   6  -4   1   10.80    2.50
   6  -4   1   12.80    1.40
   6  -4   1    8.60    0.80
   6   4   1   11.70    2.00
   6   4   1   11.60    1.40
   6   4   1    9.10    2.10
   7  -4   1    3.00    4.30
   7  -4   1   -0.20    1.80
   7  -4   1    1.50    0.90
   7  -4   1   -0.80    0.50
  -7  -4  -1    1.60    0.80
   7   4   1    0.00    1.40
   7   4   1    1.00    0.90
   8  -4   1    0.90    4.50
   8  -4   1    3.00    0.90
  -8  -4  -1   -0.30    0.70
   8  -4   1   -2.00    1.70
   8  -4   1    0.60    0.70
   8   4   1   -0.50    1.40
   8   4   1   -0.10    1.30
   8   4   1    2.30    1.50
   9  -4   1    2.30    1.90
   9  -4   1    3.90    0.90
   9  -4   1    5.70    1.20
   9  -4   1    5.30    5.80
   9   4   1   -2.20    2.20
   9   4   1    2.00    1.60
   9   4   1    4.80    1.90
  10  -4   1   -2.60    4.70
  10  -4   1    0.30    0.80
  10  -4   1   -1.00    2.00
  10   4   1    1.80    1.60
  11  -4   1   -1.80    2.10
  11  -4   1    0.50    5.60
  11   4   1    2.80    1.90
  11  -5  -1   -0.30    2.20
  11  -5  -1    4.80    6.90
  11   5  -1    2.50    1.50
  10  -5  -1    7.50    3.10
  10  -5  -1    2.30    5.50
  10   5  -1    2.50    1.60
   9  -5  -1   20.80    7.00
  -9  -5   1   16.30    2.10
   9  -5  -1   18.50    3.50
   9  -5  -1   17.80    0.80
   9   5  -1   18.30    3.00
   9   5  -1   21.10    3.10
   8  -5  -1    3.90    0.50
   8  -5  -1    4.90    0.60
   8  -5  -1    5.70    5.00
   8  -5  -1    0.40    2.00
  -8  -5   1    4.20    0.90
   8   5  -1    3.50    1.40
   8   5  -1    5.80    2.00
   8   5  -1    5.60    1.60
  -7  -5   1    0.90    0.60
   7  -5  -1    1.50    0.40
   7  -5  -1    4.20    4.70
   7  -5  -1   -1.40    1.70
   7  -5  -1    0.40    0.30
   7   5  -1   -0.40    1.20
   7   5  -1    4.60    1.40
   7   5  -1    0.90    1.00
  -6  -5   1    4.10    0.90
   6  -5  -1    5.70    4.10
   6   5  -1    4.40    1.50
   6   5  -1    2.10    1.40
   5  -5  -1  133.19    8.40
  -5  -5   1  136.89    4.20
   5   5  -1  135.19    4.80
   4  -5  -1   11.30    3.90
  -4  -5   1    7.70    0.90
   4   5  -1    8.20    1.30
   4   5  -1    9.70    2.00
  -3  -5   1    8.10    0.90
  -3  -5   1    8.20    1.20
   3  -5  -1    8.60    3.40
   3   5  -1    7.70    1.00
   3   5  -1    9.10    2.10
   2  -5  -1    1.10    2.50
  -2  -5   1    0.20    0.80
  -2  -5   1   -0.60    0.40
  -2  -5   1    0.30    0.20
  -2   5   1   -0.20    0.20
   2   5  -1    0.70    0.30
   2   5  -1   -0.20    1.00
   2   5  -1    0.10    1.40
  -2   5   1    0.00    1.40
   2   5  -1    0.50    0.30
   1  -5  -1  576.74   12.80
  -1  -5   1  575.84   12.50
   1  -5  -1  573.84   17.50
  -1  -5   1  586.84   16.20
  -1  -5   1  570.84   12.70
   1   5  -1  552.44   12.70
   1   5  -1  554.34   16.40
   1   5  -1  578.54   14.10
   1   5  -1  565.04   12.40
  -1   5   1  584.54   13.10
  -1   5   1  588.64   16.40
   0  -5   1  246.08    9.70
   0  -5   1  252.07    5.80
   0  -5   1  241.58    5.50
   0  -5  -1  242.88    9.80
   0  -5  -1  242.08    5.60
   0  -5  -1  237.98    5.80
   0   5  -1  240.18    6.50
   0   5   1  256.77    6.70
   0   5   1  243.88    6.00
   0   5  -1  241.98    5.80
   0   5   1  248.88   10.30
   1  -5   1  379.96    8.70
  -1  -5  -1  381.56    8.60
  -1  -5  -1  390.76   11.90
   1  -5   1  376.86   13.30
  -1  -5  -1  379.86    8.40
   1   5   1  369.16    9.90
   1   5   1  367.56    8.60
   1   5   1  361.06   12.00
   1   5   1  382.06    8.40
  -1   5  -1  374.36    8.80
  -1   5  -1  373.26   12.40
  -2  -5  -1   25.30    1.20
  -2  -5  -1   23.90    2.10
   2  -5   1   31.60    5.10
  -2  -5  -1   22.80    1.00
   2   5   1   24.20    1.00
  -2   5  -1   26.90    3.00
   2   5   1   24.20    2.00
   2   5   1   24.60    2.90
   2   5   1   26.30    1.10
  -2   5  -1   23.80    0.90
  -3  -5  -1    2.90    0.60
   3  -5   1    5.30    3.40
  -3  -5  -1    2.00    0.90
  -3  -5  -1    2.40    0.90
   3   5   1    3.70    1.70
   3   5   1    2.50    0.60
   4  -5   1   25.80    5.30
  -4  -5  -1   17.20    1.10
   4   5   1   16.30    1.40
   4   5   1   15.70    2.00
   5  -5   1  130.69    8.80
  -5  -5  -1  143.39    4.30
   5   5   1  141.19    4.90
   5   5   1  143.69    5.80
   6  -5   1    0.70    1.80
   6  -5   1    5.90    5.20
   6  -5   1    1.90    0.50
  -6  -5  -1    5.40    1.00
   6  -5   1    1.70    0.40
   6   5   1    2.10    1.30
   6   5   1    4.30    1.50
   7  -5   1   -1.10    1.70
   7  -5   1    0.70    0.30
  -7  -5  -1   -0.40    0.50
   7  -5   1    4.80    5.20
   7  -5   1    1.40    0.50
   7   5   1   -0.80    1.00
   7   5   1    0.40    0.70
   8  -5   1    0.50    4.80
   8  -5   1    2.30    0.60
   8  -5   1    1.50    2.20
  -8  -5  -1    1.20    0.60
   8  -5   1    0.50    0.40
   8   5   1    0.20    1.40
   8   5   1    0.00    1.20
   9  -5   1   11.70    0.80
   9  -5   1    5.20    5.00
   9  -5   1   13.10    3.30
   9  -5   1    7.70    0.70
  -9  -5  -1    7.30    1.40
   9   5   1    2.90    2.20
   9   5   1    7.90    2.00
  10  -5   1    2.80    2.40
  10  -5   1    1.30    5.80
  10   5   1    3.90    1.60
  11  -5   1   -0.20    5.50
  11  -5   1    3.90    2.60
  11   5   1    2.10    1.80
  11  -6  -1    1.60    6.30
  11  -6  -1    2.20    2.80
  11   6  -1    1.00    1.60
 -10  -6   1    2.70    1.10
  10  -6  -1   -2.00    5.80
  10  -6  -1    1.40    2.50
  10   6  -1    3.40    1.60
  -9  -6   1    0.80    0.90
   9  -6  -1    3.50    2.30
   9  -6  -1   -0.30    5.70
   9   6  -1   -1.60    1.40
   9   6  -1   -0.10    1.30
  -8  -6   1   -0.10    0.70
   8  -6  -1    1.80    5.10
   8  -6  -1    0.20    1.90
   8   6  -1   -0.10    1.10
   8   6  -1    0.60    1.20
   7  -6  -1    9.10    2.90
   7  -6  -1    5.00    5.60
   7   6  -1   14.60    2.20
   7   6  -1    2.60    1.50
  -6  -6   1    1.40    0.70
   6  -6  -1    5.20    5.30
   6   6  -1    2.80    1.60
   6   6  -1    0.40    1.10
   5  -6  -1    5.70    4.40
  -5  -6   1    1.70    0.60
   5   6  -1    0.80    1.00
   5   6  -1    3.50    1.70
   4  -6  -1    8.30    4.20
  -4  -6   1    6.40    0.90
   4   6  -1    7.00    1.10
   4   6  -1    9.20    2.10
  -3  -6   1   10.00    1.30
  -3  -6   1    8.20    1.80
  -3  -6   1    7.70    0.70
   3  -6  -1   12.20    4.30
   3   6  -1    6.80    0.90
   3   6  -1    5.80    2.10
  -2  -6   1   12.60    0.80
  -2  -6   1   13.80    2.40
  -2  -6   1   12.20    0.90
   2  -6  -1   14.10    4.20
   2   6  -1   13.40    3.30
   2   6  -1   11.20    0.60
  -2   6   1   11.40    0.70
   1  -6  -1   52.59    1.80
  -1  -6   1   53.29    1.80
   1  -6  -1   53.69    5.30
  -1  -6   1   52.99    1.50
   1  -6  -1   51.89    1.70
  -1  -6   1   52.09    4.00
   1   6  -1   54.69    1.50
  -1   6   1   56.99    4.40
   1   6  -1   53.99    2.80
  -1   6   1   51.79    2.10
   1   6  -1   52.89    1.80
   1   6  -1   49.00    4.40
   0  -6  -1  103.79    2.70
   0  -6   1  106.39    2.90
   0  -6   1  106.19    2.60
   0  -6  -1  105.79    2.90
   0  -6   1  104.79    6.70
   0  -6  -1   96.19    6.40
   0   6  -1  103.99    6.40
   0   6   1  106.59    6.10
   0   6   1  105.99    3.80
   0   6  -1  102.09    2.90
   0   6  -1  107.69    3.70
   0   6   1  102.59    2.90
   1  -6   1   16.10    4.20
  -1  -6  -1   18.30    0.80
   1  -6   1   17.10    1.00
  -1  -6  -1   24.10    3.80
  -1  -6  -1   18.10    0.90
  -1   6  -1   19.40    1.30
  -1   6  -1   18.90    4.20
   1   6   1   18.20    0.90
   1   6   1   18.70    1.80
   1   6   1   23.60    4.10
   1   6   1   18.80    0.80
  -2  -6  -1   27.30    1.30
  -2  -6  -1   27.90    2.60
   2  -6   1   32.10    5.40
  -2  -6  -1   30.10    1.30
  -2   6  -1   27.50    1.10
   2   6   1   29.60    1.10
   3  -6   1   61.29    6.40
  -3  -6  -1   72.39    3.80
  -3  -6  -1   69.59    2.70
  -3  -6  -1   68.29    2.30
   3   6   1   69.39    2.40
   3   6   1   63.69    4.30
  -4  -6  -1   42.70    1.90
   4  -6   1   51.19    6.20
   4   6   1   45.20    3.60
   4   6   1   48.00    2.20
   5  -6   1    6.90    5.40
  -5  -6  -1    2.50    0.70
   5   6   1    6.40    2.20
   5   6   1    4.20    1.10
   6  -6   1   -0.70    1.80
   6  -6   1    2.70    5.20
   6   6   1    3.50    2.10
  -7  -6  -1    2.60    0.90
   7  -6   1    2.50    2.40
   7  -6   1   -4.30    4.70
   7   6   1    0.00    1.10
   7   6   1    2.20    1.00
   8  -6   1    0.90    2.00
  -8  -6  -1    1.50    0.80
   8  -6   1    1.90    5.70
   8   6   1    0.00    1.10
   8   6   1    2.30    1.30
   9  -6   1    1.80    5.70
   9  -6   1    9.20    2.90
  -9  -6  -1   10.30    1.70
   9   6   1    8.00    2.10
 -10  -6  -1    0.90    1.10
  10  -6   1    1.70    5.30
  10  -6   1    1.20    2.40
  10   6   1    2.70    1.50
  11  -6   1    2.40    5.50
  11  -6   1    1.20    2.50
  11   6   1    1.90    1.60
  11  -7  -1   -0.90    5.80
  11  -7  -1    2.00    2.30
  11   7  -1    3.10    1.80
 -10  -7   1    1.90    1.00
  10  -7  -1    1.90    2.90
  10  -7  -1    3.60    6.60
  10   7  -1    4.60    1.70
   9  -7  -1   -1.90    5.50
  -9  -7   1    2.30    1.00
   9  -7  -1    1.40    2.10
   9   7  -1    1.50    1.20
   9   7  -1    1.70    1.40
   8  -7  -1    1.90    1.90
  -8  -7   1    1.60    0.90
   8   7  -1    1.80    1.00
   8   7  -1    1.30    1.10
  -7  -7   1    9.70    1.50
   7  -7  -1   13.10    6.20
   7  -7  -1   14.00    3.00
   7   7  -1   11.00    1.80
   6  -7  -1    2.40    4.90
  -6  -7   1    1.10    0.60
   6   7  -1    6.80    2.20
   6   7  -1    0.00    0.80
   5  -7  -1   26.60    6.90
  -5  -7   1   23.30    1.50
   5   7  -1   27.70    3.30
   5   7  -1   21.40    1.60
   4  -7  -1   13.40    5.40
  -4  -7   1    9.60    1.20
   4   7  -1   11.10    2.90
   4   7  -1    9.10    0.90
  -3  -7   1   12.00    1.20
  -3  -7   1   12.60    2.40
   3  -7  -1   13.50    5.00
  -3  -7   1   12.10    0.90
   3   7  -1   11.20    0.80
   3   7  -1   18.20    3.80
  -2  -7   1  215.48    5.30
   2  -7  -1  200.38   10.70
  -2  -7   1  208.98    5.30
  -2  -7   1  213.88    8.50
   2  -7  -1  207.78    5.50
  -2   7   1  205.58    5.30
   2   7  -1  213.98    5.00
   2   7  -1  214.08    9.50
   1  -7  -1   33.50    5.90
  -1  -7   1   30.90    1.10
   1  -7  -1   31.40    1.40
  -1  -7   1   30.30    1.30
   1  -7  -1   32.00    1.40
  -1  -7   1   29.40    3.50
   1   7  -1   38.50    5.60
  -1   7   1   32.20    1.80
   1   7  -1   32.50    1.10
   0  -7  -1  116.49    3.30
   0  -7   1  119.89    3.30
   0  -7   1  118.39    3.00
   0  -7  -1  111.89    7.60
   0  -7  -1  116.59    3.00
   0   7  -1  119.09    4.20
   0   7   1  117.09    4.30
  -1  -7  -1   76.59    2.40
   1  -7   1   81.79    2.60
  -1  -7  -1   87.29    5.70
   1  -7   1   77.99    6.70
  -1  -7  -1   77.29    2.20
  -1   7  -1   78.79    2.90
   1   7   1   77.59    5.90
   1   7   1   79.19    2.20
   2  -7   1   34.90    1.60
  -2  -7  -1   36.40    3.30
  -2  -7  -1   32.20    1.50
   2  -7   1   38.50    6.70
  -2  -7  -1   33.20    1.40
   2   7   1   33.20    1.20
  -2   7  -1   30.80    1.40
   2   7   1   33.60    4.40
  -3  -7  -1   -1.40    0.60
  -3  -7  -1    0.00    0.90
  -3  -7  -1    1.00    0.40
   3  -7   1    1.60    4.10
   3   7   1    0.20    0.30
   3   7   1    2.30    2.70
  -3   7  -1    0.40    0.20
  -4  -7  -1   31.10    1.60
   4  -7   1   34.30    7.10
   4   7   1   34.80    3.90
   4   7   1   29.70    1.60
   5  -7   1   46.90    8.40
  -5  -7  -1   31.10    1.80
   5   7   1   35.10    2.10
   5   7   1   36.70    3.90
   6  -7   1   24.90    7.10
  -6  -7  -1   24.00    1.70
   6   7   1   24.50    2.00
   6   7   1   30.90    3.50
   7  -7   1   11.40    6.00
  -7  -7  -1    8.20    1.30
   7  -7   1    6.70    2.50
   7   7   1   10.10    1.90
   8  -7   1    2.00    2.10
   8  -7   1    2.90    5.70
  -8  -7  -1    4.00    1.20
   8   7   1    3.80    1.50
   8   7   1    1.60    1.10
   9  -7   1    3.40    2.40
  -9  -7  -1    0.40    0.70
   9  -7   1    1.10    5.80
   9   7   1    1.90    1.40
   9   7   1   -3.20    1.30
 -10  -7  -1    2.70    0.90
  10  -7   1    3.70    6.50
  10  -7   1    8.40    3.20
  10   7   1    4.00    1.60
  11  -7   1   -0.70    2.00
  11  -7   1    8.00    6.40
  11   7   1    2.40    1.50
  11  -8  -1    1.40    2.40
  11  -8  -1    1.70    6.00
 -11  -8   1   -0.50    1.10
  11   8  -1    1.00    1.30
  10  -8  -1   -0.50    5.90
  10  -8  -1    1.70    2.50
 -10  -8   1   -0.40    0.80
  10   8  -1    2.70    1.40
   9  -8  -1    7.10    6.80
   9  -8  -1   -1.80    1.90
  -9  -8   1   -0.30    0.70
   9   8  -1   -2.30    1.10
   9   8  -1    1.00    1.00
   8  -8  -1    4.30    6.10
   8  -8  -1   -0.30    2.10
  -8  -8   1    0.00    0.70
   8   8  -1    0.10    0.90
   8   8  -1    0.40    0.90
  -7  -8   1    0.40    0.50
   7  -8  -1   -2.80    1.70
   7  -8  -1    3.80    6.50
   7   8  -1    0.20    0.70
  -6  -8   1   -0.10    0.50
   6  -8  -1    4.60    5.20
   6   8  -1    1.50    0.80
   5  -8  -1    4.10    5.40
  -5  -8   1    3.50    0.90
   5   8  -1    3.30    0.80
   4  -8  -1    8.40    6.00
  -4  -8   1    8.30    1.00
  -4  -8   1    9.10    1.50
   4   8  -1    8.00    0.80
   3  -8  -1   34.90    7.00
  -3  -8   1   29.00    1.50
  -3  -8   1   35.00    1.80
  -3  -8   1   30.50    3.00
   3  -8  -1   33.40    1.70
   3   8  -1   33.50    1.30
  -3   8   1   30.30    1.00
   2  -8  -1   10.10    1.10
  -2  -8   1    7.80    2.80
   2  -8  -1    5.20    4.50
  -2  -8   1    7.80    0.70
  -2  -8   1    7.20    0.80
  -2   8   1    9.20    1.10
   2   8  -1    8.40    0.50
  -1  -8   1   57.49    1.70
   1  -8  -1   57.59    1.90
   1  -8  -1   57.09    6.40
   1  -8  -1   56.59    2.10
  -1  -8   1   55.89    4.90
  -1  -8   1   56.59    2.00
  -1   8   1   51.39    2.80
   1   8  -1   58.69    1.70
   0  -8   1   49.10    1.80
   0  -8   1   41.50    5.10
   0  -8  -1   46.30    1.60
   0  -8   1   49.50    1.50
   0  -8  -1   40.40    5.30
   0  -8  -1   49.50    1.80
   0   8  -1   44.80    2.60
   0   8   1   49.10    2.60
   1  -8   1   17.90    1.10
  -1  -8  -1   18.30    0.90
   1  -8   1   16.90    0.90
   1  -8   1   14.10    4.80
  -1  -8  -1   17.00    1.00
  -1  -8  -1   19.90    4.10
   1   8   1   18.20    0.80
  -1   8  -1   19.40    1.50
  -2  -8  -1    2.30    0.50
   2  -8   1    1.80    0.60
  -2  -8  -1    0.00    1.40
  -2  -8  -1    2.30    0.60
   2  -8   1    1.40    4.00
  -2   8  -1    2.40    0.70
   2   8   1    1.80    0.40
  -3  -8  -1   50.99    2.00
  -3  -8  -1   48.40    2.20
   3  -8   1   50.99    8.50
  -3  -8  -1   48.30    3.70
  -3   8  -1   49.30    1.50
   3   8   1   47.10    5.30
   3   8   1   49.40    1.80
  -4  -8  -1    0.50    0.40
  -4  -8  -1    0.30    0.90
   4  -8   1    0.80    4.80
   4   8   1   -2.60    2.30
   4   8   1   -0.60    0.40
   5  -8   1    6.80    6.00
  -5  -8  -1    8.40    1.20
   5   8   1   11.20    3.30
   5   8   1    8.20    1.30
   6  -8   1   -8.80    5.10
  -6  -8  -1    0.90    0.60
   6   8   1    4.30    2.40
   6   8   1   -0.20    0.60
   7  -8   1    3.70    2.20
   7  -8   1    4.40    5.60
  -7  -8  -1    3.20    0.80
   7   8   1    4.20    1.20
   7   8   1   10.50    2.80
  -8  -8  -1    2.10    0.80
   8  -8   1    0.80    2.20
   8  -8   1    0.60    5.50
   8   8   1    2.70    1.20
   8   8   1    1.70    1.00
   9  -8   1   -3.00    5.50
  -9  -8  -1    1.00    0.80
   9  -8   1    1.40    2.20
   9   8   1    0.50    1.00
  10  -8   1   -2.70    2.60
  10  -8   1    3.50    6.20
  10   8   1    1.10    1.20
  11  -8   1    6.20    5.40
 -11  -8  -1    0.90    1.10
  11  -8   1   -1.00    2.00
  11   8   1    0.80    1.50
 -10  -9   1   -0.90    0.90
  10  -9  -1    5.70    7.70
  10  -9  -1    2.50    2.50
  10   9  -1    1.30    1.20
   9  -9  -1    4.50    2.90
  -9  -9   1    0.40    0.80
   9  -9  -1    0.70    6.90
   9   9  -1   -0.80    1.20
   9   9  -1    0.90    0.90
   8  -9  -1    4.50    7.20
  -8  -9   1    7.20    1.40
   8  -9  -1    2.40    2.10
   8   9  -1    5.30    1.30
   7  -9  -1    1.00    2.00
  -7  -9   1   -0.70    0.50
   7  -9  -1   -1.10    5.20
   7   9  -1    0.20    0.60
   6  -9  -1    6.70    6.50
   5  -9  -1    7.20    6.40
  -5  -9   1    6.50    1.10
   5   9  -1    7.00    1.00
  -4  -9   1    2.10    1.20
  -4  -9   1    2.90    1.30
  -4  -9   1    1.40    0.60
   4  -9  -1    4.00    5.60
   4   9  -1    2.90    0.70
  -3  -9   1   16.80    1.80
  -3  -9   1   15.20    1.10
   3  -9  -1   13.20    6.30
   3  -9  -1   12.30    1.10
  -3  -9   1   19.70    3.60
   3   9  -1   15.10    0.80
  -3   9   1   12.90    0.80
  -2  -9   1    0.10    0.50
   2  -9  -1    1.40    4.80
   2  -9  -1    0.40    0.40
  -2  -9   1   -0.20    0.30
  -2  -9   1   -2.00    1.20
  -2   9   1   -0.30    0.60
   2   9  -1    0.40    0.20
  -1  -9   1    2.80    0.60
   1  -9  -1    1.50    4.00
  -1  -9   1   -0.50    2.00
   1  -9  -1    3.60    0.60
  -1  -9   1    3.10    0.50
   1  -9  -1    3.10    0.70
  -1   9   1    2.00    1.10
   0  -9   1   -4.40    3.30
   0  -9   1    0.70    0.40
   0  -9  -1    2.10    0.50
   0  -9  -1   -1.00    3.80
   0  -9   1    1.40    0.40
  -1  -9  -1    5.20    0.60
   1  -9   1    5.40    0.80
  -1  -9  -1    5.60    0.80
   1  -9   1    4.30    0.60
  -1  -9  -1    5.90    3.20
   1  -9   1    4.80    4.20
  -1   9  -1    6.50    1.30
   1   9   1    5.10    0.50
  -2  -9  -1    0.20    0.40
   2  -9   1    0.40    0.40
   2  -9   1   -0.60    4.80
  -2  -9  -1   -2.60    1.30
  -2  -9  -1    0.00    0.40
  -2   9  -1   -0.40    0.60
   2   9   1    0.20    0.30
   3  -9   1   20.20    6.70
  -3  -9  -1   15.90    1.10
   3  -9   1   17.10    1.30
  -3  -9  -1   18.10    2.60
  -3  -9  -1   18.50    1.40
  -3   9  -1   17.40    0.90
   3   9   1   18.10    1.00
   4  -9   1   20.90    6.90
  -4  -9  -1   12.30    2.80
  -4  -9  -1   10.90    1.30
   4   9   1   10.00    0.90
   5  -9   1    0.50    5.40
  -5  -9  -1    0.60    0.60
   5   9   1    1.40    0.70
  -6  -9  -1    1.20    0.70
   6  -9   1   -0.70    5.60
   6   9   1    0.30    0.60
  -7  -9  -1    2.00    0.90
   7  -9   1    2.00    1.90
   7  -9   1    6.20    6.10
   7   9   1    0.40    3.20
   7   9   1    1.10    0.80
  -8  -9  -1    4.00    1.20
   8  -9   1    8.30    6.40
   8  -9   1    3.30    2.70
   8   9   1    4.50    1.30
   8   9   1    4.60    1.10
   9  -9   1    4.30    6.30
   9  -9   1    2.20    2.60
  -9  -9  -1   -0.70    0.70
   9   9   1    0.70    0.90
 -10  -9  -1   -1.10    0.90
  10  -9   1    6.50    6.80
  10  -9   1   -0.40    2.40
  10   9   1    1.00    1.40
  10 -10  -1    5.80    2.90
  10 -10  -1   -1.00    6.20
 -10 -10   1    0.40    1.20
  10  10  -1    2.00    1.10
   9 -10  -1   -0.60    2.30
   9 -10  -1    8.40    7.70
  -9 -10   1    1.30    0.90
   9  10  -1    1.50    1.00
   8 -10  -1    1.60    2.30
   8 -10  -1    4.30    6.50
  -8 -10   1    1.60    0.90
   8  10  -1    0.90    0.90
   7 -10  -1    7.40    6.70
  -7 -10   1    2.50    0.90
   7  10  -1    4.30    1.10
   6 -10  -1    7.60    6.10
  -6 -10   1    3.30    0.90
   6  10  -1    5.50    1.10
   5 -10  -1   20.50    7.80
  -5 -10   1   18.30    1.50
   5  10  -1   25.50    1.50
   4 -10  -1    0.20    0.50
  -4 -10   1    0.10    0.40
   4 -10  -1    3.50    6.80
  -4 -10   1   -0.90    1.10
  -4 -10   1    1.20    1.00
   4  10  -1    0.70    0.50
   3 -10  -1   -1.70    5.10
  -3 -10   1   -0.20    1.40
  -3 -10   1    0.30    0.50
   3 -10  -1    0.10    0.40
  -3  10   1   -0.50    0.40
   3  10  -1    0.70    0.30
  -2 -10   1    2.50    0.60
   2 -10  -1    1.00    5.00
  -2 -10   1    3.60    0.70
  -2 -10   1   -0.80    1.50
   2 -10  -1    2.60    0.70
  -2  10   1    2.90    0.90
   2  10  -1    2.40    0.40
   1 -10  -1   40.30    7.90
  -1 -10   1   43.10    5.10
   1 -10  -1   42.50    1.70
   1 -10  -1   46.50    2.00
  -1 -10   1   46.30    1.90
  -1 -10   1   45.20    1.60
  -1  10   1   45.50    2.80
   0 -10   1   24.90    1.40
   0 -10  -1   21.80    1.10
   0 -10   1   22.30    5.50
   0 -10  -1   26.80    1.40
   0 -10  -1   23.80    5.80
  -1 -10  -1   84.29    2.80
   1 -10   1   77.49    8.00
  -1 -10  -1   80.69    2.70
   1 -10   1   83.39    2.90
  -1 -10  -1   74.19    6.60
   1 -10   1   85.49    2.60
  -1  10  -1   84.69    3.90
  -2 -10  -1   -2.90    1.60
  -2 -10  -1    0.50    0.30
   2 -10   1   -3.20    4.40
   2 -10   1    1.00    0.50
   2  10   1    0.90    0.30
  -2  10  -1    1.70    0.70
   3 -10   1    9.90    1.30
  -3 -10  -1    9.60    1.40
   3 -10   1   11.10    6.40
  -3 -10  -1   10.20    2.70
  -3 -10  -1   10.10    1.20
  -3  10  -1    8.90    0.80
   3  10   1   10.60    0.80
  -4 -10  -1    4.40    2.00
   4 -10   1    5.00    6.30
  -4 -10  -1    2.20    0.80
   4 -10   1    1.40    0.70
   4  10   1    2.40    0.70
  -5 -10  -1   24.10    1.70
   5 -10   1   31.00    8.90
   5  10   1   28.40    1.60
  -6 -10  -1    0.90    0.70
   6 -10   1   -4.40    4.90
   6  10   1    0.00    0.60
   7 -10   1   19.40    7.50
   7 -10   1    7.50    2.90
  -7 -10  -1   10.10    1.60
   7  10   1   11.10    1.60
   8 -10   1    1.00    6.00
  -8 -10  -1    0.80    0.90
   8 -10   1    1.50    2.20
   8  10   1    0.20    0.80
   9 -10   1    2.90    2.20
   9 -10   1   -3.90    5.70
  -9 -10  -1   -0.80    0.80
   9  10   1    1.30    1.00
  10 -10   1   -0.10    3.00
 -10 -10  -1    1.60    1.30
  10 -10   1    7.10    6.10
  10  10   1    1.80    1.20
  10 -11  -1    2.70    5.80
 -10 -11   1    0.90    1.20
  10 -11  -1    5.10    2.80
  10  11  -1    1.60    1.20
   9 -11  -1   -0.30    2.10
   9 -11  -1    2.10    6.50
  -9 -11   1   -0.30    0.80
   9  11  -1    0.90    1.00
   8 -11  -1    0.30    2.20
   8 -11  -1   -2.00    6.60
  -8 -11   1   -0.10    0.80
   8  11  -1    0.40    0.80
   7 -11  -1    4.50    6.60
   7 -11  -1    1.90    2.00
  -7 -11   1    3.30    1.00
   7  11  -1    3.50    1.00
   6 -11  -1    5.90    6.30
  -5 -11   1   14.00    1.30
   5 -11  -1   15.40    7.90
   5  11  -1   17.80    1.20
  -4 -11   1    7.30    2.70
  -4 -11   1    7.60    1.20
   4 -11  -1    4.00    1.00
  -4 -11   1    5.50    1.30
   4 -11  -1    8.80    6.90
   4  11  -1    7.30    1.00
   3 -11  -1   23.00    1.60
  -3 -11   1   20.20    1.40
   3 -11  -1   25.30    8.70
  -3 -11   1   23.30    4.20
  -3  11   1   22.70    1.30
   3  11  -1   22.30    1.00
  -2 -11   1   10.70    0.90
   2 -11  -1    9.70    1.30
  -2 -11   1   12.30    1.30
   2 -11  -1   18.00    7.00
  -2 -11   1    8.80    3.30
  -2  11   1   13.40    1.60
   2  11  -1   10.60    0.70
   1 -11  -1   74.79    8.30
  -1 -11   1   76.09    2.80
   1 -11  -1   76.59    2.80
  -1 -11   1   80.69    2.40
  -1 -11   1   67.59    6.70
   0 -11   1   -4.00    3.10
   0 -11  -1   -2.60    3.50
   0 -11   1    0.40    0.50
   0 -11   1    0.80    0.30
   0 -11  -1    0.80    0.40
   0 -11  -1    1.20    0.40
   1 -11   1   44.90    8.00
   1 -11   1   47.90    2.10
  -1 -11  -1   47.60    1.80
  -1 -11  -1   48.20    2.10
  -1 -11  -1   40.60    5.30
   1 -11   1   46.00    2.00
   2 -11   1   -3.40    4.20
  -2 -11  -1   -1.90    1.80
   2 -11   1    0.80    0.60
  -2 -11  -1    3.30    0.70
  -2 -11  -1    1.30    0.60
   2  11   1    2.00    0.50
  -2  11  -1    1.50    0.80
   3 -11   1    9.20    1.30
  -3 -11  -1   10.90    3.10
  -3 -11  -1   10.60    1.30
   3 -11   1   13.10    6.60
  -3 -11  -1   12.70    1.50
  -3  11  -1   10.40    1.00
   3  11   1   12.20    0.80
   4 -11   1    7.30    1.30
   4 -11   1   10.60    7.00
  -4 -11  -1    4.10    2.50
  -4 -11  -1    8.80    1.30
  -5 -11  -1    8.40    1.30
   5 -11   1    5.10    1.20
   5 -11   1    8.60    7.00
   5  11   1    8.60    0.90
  -6 -11  -1    0.00    0.50
   6 -11   1   -4.20    5.50
   6  11   1    1.60    0.80
   7 -11   1    1.40    1.90
   7 -11   1    0.10    5.50
  -7 -11  -1    0.80    0.60
   7  11   1    2.80    1.00
   8 -11   1    1.30    2.20
  -8 -11  -1    1.70    0.80
   8 -11   1   -0.50    5.40
   8  11   1    2.50    1.20
  -9 -11  -1    0.20    0.80
   9 -11   1    0.70    5.60
   9 -11   1   -0.70    2.00
   9  11   1    1.30    0.90
 -10 -11  -1   -0.20    0.90
  10 -11   1    3.20    5.40
  10 -11   1   -0.40    2.90
  10  11   1    2.30    1.30
   9 -12  -1    0.20    2.60
   9 -12  -1   14.60    7.90
  -9 -12   1    0.60    1.10
   9  12  -1    4.70    1.60
  -8 -12   1    0.30    0.90
   8 -12  -1    4.40    6.30
   8 -12  -1    0.10    2.40
   8  12  -1   -0.70    0.90
   7 -12  -1   -1.30    2.00
   7 -12  -1    1.20    6.30
  -7 -12   1    0.70    0.70
   7  12  -1    0.10    0.70
   6 -12  -1    3.50    7.20
  -6 -12   1    8.50    1.40
   6 -12  -1    5.60    1.30
   6  12  -1    9.90    1.30
   5 -12  -1    0.00    0.70
   5 -12  -1    3.70    5.80
  -5 -12   1    1.20    0.80
   5  12  -1    0.60    0.50
  -4 -12   1   67.69    3.00
   4 -12  -1   65.99    9.60
  -4 -12   1   78.89    3.10
  -4 -12   1   72.29    5.90
   4 -12  -1   72.79    3.70
   4  12  -1   78.69    2.50
   3 -12  -1   15.30    7.00
   3 -12  -1   14.70    1.30
  -3 -12   1   15.00    3.60
  -3 -12   1   14.00    1.20
  -3  12   1   13.90    1.20
   3  12  -1   12.80    0.80
  -2 -12   1   48.60    2.00
   2 -12  -1   46.50    9.10
  -2 -12   1   47.30    5.20
  -2 -12   1   47.20    2.20
   2 -12  -1   44.60    2.20
  -1 -12   1   14.30    1.20
   1 -12  -1   13.50    1.10
  -1 -12   1   16.00    1.10
   1 -12  -1    9.10    5.60
  -1 -12   1   16.50    5.00
   0 -12  -1  121.99    4.00
   0 -12  -1  118.69    9.80
   0 -12  -1  123.99    3.60
   0 -12   1  125.09    3.50
   0 -12   1  125.39    9.50
   0 -12   1  134.69    4.10
  -1 -12  -1   27.00    1.60
   1 -12   1   20.80    6.30
  -1 -12  -1   26.20    6.00
  -1 -12  -1   23.20    1.20
   1 -12   1   22.80    1.60
   2 -12   1   30.70    1.80
  -2 -12  -1   27.10    5.00
   2 -12   1   16.10    6.50
  -2 -12  -1   28.90    1.50
  -2 -12  -1   29.80    1.70
  -3 -12  -1    0.90    0.80
   3 -12   1   -3.30    4.20
   3 -12   1    1.30    0.70
  -3 -12  -1    0.90    1.70
  -3 -12  -1    0.20    0.50
   3  12   1    0.30    0.40
   4 -12   1   68.79   11.60
  -4 -12  -1   57.79    2.60
  -4 -12  -1   61.39    5.50
   5 -12   1    1.50    0.90
  -5 -12  -1    3.20    0.90
   5 -12   1   -0.80    6.10
   5  12   1    1.40    0.60
   6 -12   1   10.00    1.70
  -6 -12  -1    9.20    1.50
   6 -12   1    9.70    6.30
   6  12   1   12.10    1.50
   7 -12   1    0.50    5.90
   7 -12   1    1.00    2.00
  -7 -12  -1   -0.20    0.80
   7  12   1    1.80    0.90
  -8 -12  -1    0.60    0.90
   8 -12   1    6.60    6.80
   8 -12   1    0.40    2.30
   8  12   1   -0.60    0.90
  -9 -12  -1   -0.40    1.00
   9 -12   1    1.80    2.80
   9 -12   1    9.50    6.40
   9  12   1    0.40    1.30
  -9 -13   1    0.40    0.90
   9 -13  -1    1.40    2.30
   9  13  -1    1.80    1.30
   8 -13  -1   -0.50    1.00
   8 -13  -1    4.30    6.70
   8 -13  -1   -3.30    2.20
  -8 -13   1    1.00    0.90
   8  13  -1    0.80    1.00
   7 -13  -1    1.60    1.00
   7 -13  -1   -1.90    5.40
   7 -13  -1    1.00    2.30
  -7 -13   1    2.70    1.00
   7  13  -1    2.20    0.90
  -6 -13   1    0.60    0.70
   6 -13  -1   -2.90    6.30
   6 -13  -1    0.00    0.70
   6  13  -1    1.10    0.70
   5 -13  -1    3.20    6.20
   5 -13  -1    4.80    1.20
  -5 -13   1    7.00    1.20
   5  13  -1    7.40    0.90
  -4 -13   1   -0.40    0.50
  -4 -13   1    1.10    2.00
   4 -13  -1   -0.20    0.60
   4 -13  -1   -2.20    4.80
   4  13  -1    0.10    0.40
  -3 -13   1   10.60    3.00
  -3 -13   1   13.50    1.60
   3 -13  -1   11.60    6.40
  -3  13   1   14.40    1.10
   3  13  -1   13.20    0.80
   2 -13  -1    2.80    5.20
  -2 -13   1    3.10    2.00
  -2 -13   1    1.10    0.70
   2 -13  -1    2.50    0.90
  -2 -13   1    3.40    0.70
  -1 -13   1    1.80    3.00
  -1 -13   1    8.60    1.20
  -1 -13   1    8.30    1.30
   1 -13  -1    4.10    4.90
   1 -13  -1    8.70    1.20
   0 -13  -1   -1.60    3.10
   0 -13   1   -4.90    3.00
   0 -13   1    0.80    0.60
   0 -13  -1    0.20    0.60
   0 -13   1    0.30    0.50
  -1 -13  -1    1.80    0.50
   1 -13   1   -1.80    3.30
   1 -13   1    1.50    0.60
  -1 -13  -1    1.30    2.60
  -1 -13  -1    1.40    0.60
  -2 -13  -1    7.00    1.00
   2 -13   1    5.50    1.10
   2 -13   1    4.50    4.90
  -2 -13  -1    3.80    0.90
  -2 -13  -1    3.80    2.90
  -3 -13  -1    1.20    1.70
  -3 -13  -1    2.10    0.80
  -3 -13  -1    3.80    1.10
   3 -13   1    2.40    1.00
   3 -13   1    3.60    5.00
   3  13   1    4.20    0.70
  -3  13  -1    6.20    0.90
   4 -13   1    4.80    1.10
   4 -13   1    6.30    6.90
  -4 -13  -1    6.20    1.10
  -4 -13  -1    6.20    2.60
   5 -13   1   -0.10    0.60
  -5 -13  -1    0.80    0.70
   5 -13   1   -0.60    6.30
   5  13   1    1.00    0.60
  -6 -13  -1    0.70    0.80
   6 -13   1   -1.90    4.70
   6 -13   1    2.70    1.20
   6  13   1    1.60    0.70
   7 -13   1    1.60    2.30
   7 -13   1    1.80    1.20
   7 -13   1    5.30    6.70
  -7 -13  -1    1.60    0.80
   7  13   1    2.50    1.00
   8 -13   1   -1.90    5.70
   8 -13   1   -0.20    1.20
   8 -13   1    3.00    2.80
  -8 -13  -1   -0.60    0.80
   8  13   1    1.40    1.00
   9 -13   1    1.20    2.50
  -9 -13  -1    0.90    1.10
   9  13   1    3.10    1.30
   9 -14  -1   -0.70    1.20
   9 -14  -1    0.70    2.40
   9 -14  -1    9.80    6.00
   9  14  -1    3.60    1.60
   8 -14  -1    0.40    2.60
  -8 -14   1    1.00    1.10
   8 -14  -1    0.30    6.50
   8  14  -1    0.20    1.00
   7 -14  -1   -0.30    1.90
   7 -14  -1    0.80    1.30
  -7 -14   1    1.00    1.00
   7 -14  -1    4.20    6.20
   7  14  -1    1.50    0.80
   6 -14  -1    4.00    1.40
   6 -14  -1    6.60    5.90
  -6 -14   1    2.70    1.10
   6  14  -1    3.70    0.80
   5 -14  -1    2.70    5.30
   5 -14  -1    0.10    0.70
  -5 -14   1    0.70    0.90
   4 -14  -1   -0.10    0.90
  -4 -14   1    2.40    2.70
  -4 -14   1    1.70    0.60
   4 -14  -1    0.40    4.50
   4  14  -1    1.30    0.50
  -3 -14   1    2.30    2.20
  -3 -14   1    0.40    0.70
   3 -14  -1   -1.80    4.90
   3 -14  -1    0.70    0.80
  -3 -14   1    0.20    0.90
  -2 -14   1    4.80    1.00
   2 -14  -1    6.60    1.20
  -2 -14   1    6.80    0.90
  -2 -14   1    2.80    3.00
   2 -14  -1    1.90    4.40
  -1 -14   1    2.60    2.80
   1 -14  -1    4.60    1.00
  -1 -14   1    5.10    0.80
  -1 -14   1    1.40    0.70
   0 -14   1    1.60    0.70
   0 -14  -1    2.60    0.90
   0 -14  -1   -0.20    3.00
   0 -14   1    1.50    0.70
   0 -14   1   -0.40    3.20
   1 -14   1    1.30    4.20
  -1 -14  -1    4.20    0.80
   1 -14   1    3.70    0.90
  -1 -14  -1    3.30    2.90
  -1 -14  -1    5.30    1.00
   2 -14   1   10.80    5.50
  -2 -14  -1    9.60    1.30
  -2 -14  -1    6.70    3.40
   2 -14   1    7.60    1.30
  -2 -14  -1   11.10    1.10
   3 -14   1    1.60    0.80
  -3 -14  -1    2.70    0.90
  -3 -14  -1    3.60    1.10
  -3 -14  -1    3.90    2.80
   3 -14   1    1.10    4.50
  -3  14  -1    6.50    1.00
   4 -14   1   -0.30    0.60
  -4 -14  -1    1.60    0.80
   4 -14   1    1.80    5.20
  -4 -14  -1    0.60    2.00
  -4  14  -1    0.80    0.40
   4  14   1    0.30    0.40
  -5 -14  -1    2.70    2.60
   5 -14   1    0.20    0.90
  -5 -14  -1    0.80    0.70
   5 -14   1    2.60    5.90
   5  14   1    0.70    0.50
   6 -14   1    1.10    1.10
   6 -14   1    2.30    2.10
   6 -14   1    0.00    5.40
  -6 -14  -1    1.70    1.00
   6  14   1    1.00    0.70
   7 -14   1    2.30    1.30
  -7 -14  -1    0.80    0.80
   7 -14   1    1.20    2.60
   7 -14   1   10.00    6.30
   7  14   1    1.90    0.90
   8 -14   1   -0.20    2.20
   8 -14   1    6.20    6.70
  -8 -14  -1    1.90    1.10
   8  14   1    2.00    1.10
  -9 -14  -1    0.90    1.10
   9 -14   1   -1.50    2.10
   9 -14   1   -0.20    1.10
   9 -14   1    6.10    5.70
   9  14   1    0.50    1.30
  -8 -15   1    0.30    0.90
   8 -15  -1    4.90    6.80
   8 -15  -1    0.70    2.20
   8 -15  -1    1.30    1.20
   8  15  -1    0.60    1.00
   7 -15  -1    4.70    5.40
   7 -15  -1    2.90    2.80
   7 -15  -1    0.90    1.10
  -7 -15   1   -1.00    1.00
   7  15  -1    3.00    0.80
   6 -15  -1    2.40    1.20
   6 -15  -1    4.10    5.70
  -6 -15   1    1.70    1.00
   6  15  -1    1.20    0.60
   5 -15  -1    0.80    5.10
  -5 -15   1    4.20    2.70
   5 -15  -1    2.20    1.20
  -5 -15   1    3.20    1.20
   5  15  -1    3.00    0.70
  -4 -15   1    0.80    1.50
   4 -15  -1    1.00    4.50
  -4 -15   1    0.80    0.70
   4 -15  -1   -0.30    0.70
  -3 -15   1    2.60    0.90
   3 -15  -1    0.30    4.90
  -3 -15   1    3.30    2.40
   3 -15  -1    2.80    1.00
  -3 -15   1    1.50    0.90
  -2 -15   1    0.80    2.20
  -2 -15   1    1.50    0.80
   2 -15  -1    2.70    4.30
   2 -15  -1    1.30    0.80
  -2 -15   1    0.00    0.60
   1 -15  -1    4.90    1.10
  -1 -15   1    7.40    0.80
   1 -15  -1    6.80    5.10
  -1 -15   1    2.90    3.10
  -1 -15   1    5.20    1.10
   0 -15   1    0.40    3.30
   0 -15  -1    2.70    0.80
   0 -15  -1   -1.00    3.50
   0 -15   1    0.70    0.70
   1 -15   1    6.50    1.20
   1 -15   1   10.60    5.20
  -1 -15  -1    5.20    1.10
  -1 -15  -1    7.80    1.20
  -2 -15  -1    2.60    2.60
   2 -15   1    2.90    4.50
  -2 -15  -1    4.70    1.00
   2 -15   1    2.80    0.80
  -2 -15  -1    1.90    0.90
  -3 -15  -1    7.20    1.20
   3 -15   1    7.50    1.40
  -3 -15  -1    9.00    1.50
  -3 -15  -1   10.70    3.90
   3 -15   1    5.00    4.70
  -4 -15  -1    1.60    2.10
  -4 -15  -1    1.60    0.90
   4 -15   1   -3.90    2.90
  -4 -15  -1   -4.30    1.90
   4 -15   1    0.60    0.80
  -4  15  -1    1.40    0.50
   4  15   1    0.10    0.50
  -5 -15  -1    5.10    1.30
   5 -15   1    3.30    5.30
  -5 -15  -1    8.10    3.50
   5 -15   1    5.30    1.30
   5  15   1    3.60    0.80
   6 -15   1    2.70    1.40
  -6 -15  -1    4.40    1.30
   6 -15   1    6.70    6.80
   6 -15   1    3.00    2.20
   6  15   1    1.80    0.80
   7 -15   1    2.00    5.30
   7 -15   1    2.80    2.30
   7 -15   1    1.80    1.30
   7  15   1    0.20    0.80
  -8 -15  -1    0.40    1.20
   8 -15   1   -4.20    2.20
   8 -15   1   -1.10    1.10
   8 -15   1    3.30    5.70
   8  15   1    1.20    1.20
   8 -16  -1    1.30    1.40
  -8 -16   1    0.70    1.00
   8 -16  -1    0.80    2.50
   7 -16  -1    3.10    2.70
   7 -16  -1    7.70    5.30
   7 -16  -1    3.80    1.40
  -7 -16   1    3.50    1.40
  -6 -16   1    4.50    1.20
   6 -16  -1    3.10    1.30
   6 -16  -1    2.60    6.40
   6 -16  -1    3.00    2.40
   5 -16  -1    0.60    1.00
  -5 -16   1    1.70    0.90
   5 -16  -1    3.70    6.30
  -4 -16   1    1.50    2.60
   4 -16  -1    1.80    5.40
  -4 -16   1    3.50    1.10
   4 -16  -1    2.50    0.90
  -3 -16   1    0.90    0.70
   3 -16  -1    1.00    0.70
   3 -16  -1   -3.00    4.00
  -3 -16   1    3.00    2.20
   2 -16  -1    1.20    0.80
   2 -16  -1   -0.70    3.80
  -2 -16   1    1.40    2.10
  -2 -16   1    2.20    0.80
  -2 -16   1    0.80    0.70
   1 -16  -1   -0.20    0.60
  -1 -16   1    0.40    0.60
  -1 -16   1   -0.40    2.20
  -1 -16   1    2.70    0.80
   1 -16  -1    0.60    3.80
   0 -16  -1    7.50    1.30
   0 -16   1    4.10    3.20
   0 -16  -1    4.50    3.20
   0 -16   1    7.30    1.20
   1 -16   1    4.50    4.10
  -1 -16  -1    0.90    0.70
   1 -16   1    2.90    1.00
  -1 -16  -1    2.50    2.40
   2 -16   1    0.90    0.90
  -2 -16  -1    2.20    2.50
  -2 -16  -1   -0.30    0.60
  -2 -16  -1    3.90    1.10
   2 -16   1    2.00    4.00
  -3 -16  -1    3.80    2.90
   3 -16   1    3.70    5.10
   3 -16   1    3.40    1.10
  -3 -16  -1    3.00    1.00
   4 -16   1   -0.20    0.80
  -4 -16  -1    1.30    0.90
   4 -16   1    0.30    4.20
  -5 -16  -1    3.30    1.40
  -5 -16  -1    4.30    3.50
   5 -16   1    6.00    1.50
   5 -16   1    1.20    4.50
   6 -16   1    3.10    4.90
   6 -16   1   -3.30    2.10
  -6 -16  -1    1.90    0.90
   6 -16   1    1.90    1.30
   6  16   1    0.80    0.70
  -7 -16  -1    3.90    1.50
   7 -16   1    3.00    5.70
   7 -16   1   -1.00    2.20
   7 -16   1    1.10    1.40
   7 -17  -1    1.10    1.40
   7 -17  -1    1.80    5.30
  -7 -17   1    2.20    1.20
   7 -17  -1   -1.70    2.00
   6 -17  -1   21.50    8.40
  -6 -17   1    7.10    1.50
   6 -17  -1    2.40    2.50
   5 -17  -1    1.60    1.10
   5 -17  -1    9.90    7.30
  -5 -17   1    2.30    1.10
  -5 -17   1    2.00    3.70
   4 -17  -1    0.10    0.70
   4 -17  -1    0.70    5.40
  -4 -17   1    2.50    2.40
  -4 -17   1   -1.30    0.70
  -3 -17   1    0.30    0.70
   3 -17  -1   -1.90    0.60
   3 -17  -1    8.10    5.70
  -3 -17   1    0.10    1.80
   2 -17  -1    4.40    4.50
  -2 -17   1    0.00    1.70
   2 -17  -1    0.50    0.80
  -2 -17   1    0.80    0.80
   1 -17  -1    1.10    0.80
   1 -17  -1    2.60    3.10
  -1 -17   1    3.00    2.90
  -1 -17   1    1.50    1.00
   0 -17   1    0.40    0.70
   0 -17   1    0.40    2.90
   0 -17  -1    0.10    2.30
   0 -17  -1    0.70    0.70
  -1 -17  -1    4.10    2.50
   1 -17   1    4.80    3.50
   2 -17   1   -0.10    0.60
  -2 -17  -1    0.00    0.80
   2 -17   1    0.00    3.50
  -2 -17  -1    2.20    1.90
  -3 -17  -1    0.10    1.00
   3 -17   1    0.00    0.80
   3 -17   1    3.40    4.80
  -3 -17  -1    1.00    1.70
  -4 -17  -1    2.60    2.80
   4 -17   1   -0.60    0.80
  -4 -17  -1   -0.80    0.80
   4 -17   1    1.90    4.40
   5 -17   1    4.00    2.10
   5 -17   1    1.30    5.50
  -5 -17  -1    2.70    1.20
  -5 -17  -1    2.70    2.70
   5 -17   1    1.20    1.20
  -6 -17  -1    9.10    1.70
   6 -17   1    6.60    1.90
   6 -17   1   11.20    6.90
   6 -17   1    7.80    2.70
   7 -17   1    0.20    1.20
  -7 -17  -1    2.20    1.20
   7 -17   1    5.90    5.30
   7 -17   1   -1.20    2.20
   6 -18  -1   12.20    7.20
  -6 -18   1    1.80    1.20
   6 -18  -1    2.60    2.60
   6 -18  -1    0.80    1.20
   5 -18  -1    1.30    1.90
  -5 -18   1    0.70    3.00
  -5 -18   1    0.70    1.00
   5 -18  -1    0.40    1.10
   5 -18  -1    7.50    5.90
   4 -18  -1    2.00    1.10
   4 -18  -1    6.90    5.80
  -4 -18   1    2.30    2.80
  -4 -18   1    0.50    0.90
  -3 -18   1    2.60    1.10
   3 -18  -1    6.30    5.50
  -3 -18   1    1.60    2.60
   3 -18  -1    1.60    0.90
   2 -18  -1   -0.40    0.70
   2 -18  -1    0.40    3.60
  -2 -18   1    2.80    2.50
  -2 -18   1   -0.90    0.80
   1 -18  -1    2.60    2.90
  -1 -18   1    1.60    2.80
  -1 -18   1   -0.40    0.80
   1 -18  -1   -0.30    0.60
   0 -18   1    1.80    0.90
   0 -18  -1    2.50    1.00
   0 -18   1    4.20    3.30
   0 -18  -1    7.00    3.60
   1 -18   1   -1.20    2.40
  -1 -18  -1    2.40    2.50
   1 -18   1    0.70    0.80
  -1 -18  -1    0.10    0.90
   2 -18   1    0.50    0.70
  -2 -18  -1    0.20    2.40
   2 -18   1    2.30    3.70
  -2 -18  -1   -0.30    0.70
  -3 -18  -1    1.60    2.60
  -3 -18  -1   -1.10    0.60
   3 -18   1    5.20    4.60
   3 -18   1    1.90    1.20
   4 -18   1    0.60    0.90
   4 -18   1    2.00    4.00
   4 -18   1    1.10    2.00
  -4 -18  -1    1.30    2.80
  -4 -18  -1   -0.10    1.00
  -5 -18  -1    0.70    2.80
   5 -18   1    2.70    4.50
   5 -18   1    0.40    1.10
   5 -18   1    0.90    2.00
  -5 -18  -1   -1.00    1.00
   6 -18   1    7.50    5.10
   6 -18   1    0.80    1.20
  -6 -18  -1    2.80    1.50
   6 -18   1   -0.40    2.10
  -5 -19   1   -0.70    2.90
  -5 -19   1    1.40    1.30
   5 -19  -1   -0.90    2.10
   5 -19  -1    6.30    5.70
   5 -19  -1    1.00    1.30
  -4 -19   1    0.80    1.00
  -4 -19   1    3.50    3.00
   4 -19  -1   -0.70    1.10
   4 -19  -1    5.60    4.40
   3 -19  -1    2.50    1.50
  -3 -19   1    2.50    3.40
   2 -19  -1   -0.50    0.80
   2 -19  -1    6.00    4.80
  -2 -19   1    0.70    1.00
  -2 -19   1    1.80    2.00
   1 -19  -1   -0.60    0.90
  -1 -19   1    0.20    0.90
  -1 -19   1    2.00    2.50
   1 -19  -1   -3.50    2.70
   0 -19  -1    0.80    0.90
   0 -19  -1    1.70    3.10
   0 -19   1    1.30    2.80
   0 -19   1    0.30    0.80
  -1 -19  -1    2.00    2.20
   1 -19   1    7.80    3.80
   1 -19   1    1.10    1.10
  -1 -19  -1    0.90    1.00
  -2 -19  -1    3.80    3.00
  -2 -19  -1    1.20    0.90
   2 -19   1   -1.10    3.00
   2 -19   1    2.40    1.10
   3 -19   1   -1.10    1.70
  -3 -19  -1    1.00    1.80
  -4 -19  -1    3.40    3.10
  -4 -19  -1    0.80    0.90
   4 -19   1    1.40    1.40
   4 -19   1   -1.10    1.70
   4 -19   1    1.30    5.00
   5 -19   1   -0.20    1.20
  -5 -19  -1    2.10    3.00
   5 -19   1    9.50    5.60
  -5 -19  -1    0.30    1.10
   5 -19   1    0.60    2.00
  -4 -20   1    3.70    3.60
  -4 -20   1    1.30    1.00
   4 -20  -1    1.30    1.10
   4 -20  -1    4.50    3.50
   4 -20  -1   -4.60    1.70
  -3 -20   1   -0.40    0.90
   3 -20  -1    3.60    1.20
  -3 -20   1    2.30    3.50
   3 -20  -1   14.20    5.60
  -2 -20   1    3.90    2.80
  -2 -20   1    2.70    1.20
   2 -20  -1    5.10    4.50
   2 -20  -1    0.00    1.10
  -1 -20   1    2.60    1.90
  -1 -20   1    1.70    1.00
   1 -20  -1   -1.10    1.00
   0 -20  -1    2.90    3.00
   0 -20   1    0.50    1.00
   0 -20  -1    0.10    0.80
   0 -20   1    5.60    3.40
  -1 -20  -1    3.40    2.70
   1 -20   1    0.50    0.80
  -1 -20  -1    1.30    1.00
   2 -20   1   -1.90    1.60
   2 -20   1    8.00    5.20
  -2 -20  -1   -0.80    0.90
   2 -20   1   -0.40    0.90
  -2 -20  -1    1.50    1.70
   3 -20   1   -2.20    1.70
  -3 -20  -1    0.50    2.10
  -3 -20  -1   -0.80    0.90
   3 -20   1    0.20    1.00
   3 -20   1    8.90    4.90
   4 -20   1    1.20    1.90
   4 -20   1    8.90    4.50
   4 -20   1    1.30    1.20
  -4 -20  -1   -0.10    3.10
  -4 -20  -1   -1.00    0.90
  -2 -21   1   -1.60    0.90
   2 -21  -1    8.30    4.20
   2 -21  -1   -1.20    1.20
   1 -21  -1    6.60    4.40
  -1 -21   1    1.00    2.30
  -1 -21   1    2.90    1.20
   1 -21  -1   -0.40    1.00
   0 -21   1    0.30    0.90
   0 -21   1    2.70    4.10
   0 -21  -1    1.20    1.10
   0 -21  -1    2.70    3.10
   1 -21   1    3.10    3.40
  -1 -21  -1    3.70    3.20
  -1 -21  -1   -0.20    0.90
   1 -21   1    0.50    1.00
  -2 -21  -1    0.80    1.10
   2 -21   1    7.60    4.40
   2 -21   1   -1.00    1.00
  12   0  -2    2.80    2.40
  11   0  -2  -10.10    5.20
  11   0  -2    4.60    2.40
  10   0  -2    4.90    4.60
  10   0  -2   14.20    3.10
   9   0  -2   -0.60    2.80
   9   0  -2    1.40    1.90
   8   0  -2   27.50    4.50
   8   0  -2   29.40    4.80
   7   0  -2    2.50    1.80
   7   0  -2    2.80    2.10
   6   0  -2   71.29    4.00
   5   0  -2   -0.70    0.70
   5   0  -2    0.10    1.10
   5   0  -2    0.80    1.10
   4   0  -2  247.48    7.20
  -4   0   2  245.08    6.20
   4   0  -2  242.98    7.50
   4   0  -2  239.28    7.40
   3   0  -2    1.00    0.30
  -3   0   2    1.80    0.40
   3   0  -2    0.90    0.60
   3   0  -2    0.20    0.90
  -2   0   2  204.58    4.70
   2   0  -2  199.88    5.10
   2   0  -2  199.28    5.50
   2   0  -2  196.48    4.70
  -1   0   2    0.20    0.20
  -1   0   2    0.00    0.10
   1   0  -2    0.00    0.10
   1   0  -2    0.10    0.10
   1   0   2    0.00    0.30
   1   0   2    0.10    0.10
   1   0   2   -0.30    0.10
  -1   0  -2    0.00    0.10
  -1   0  -2   -0.20    0.20
  -1   0  -2    0.00    0.10
   2   0   2 5642.24  153.38
   3   0   2    0.40    0.90
   3   0   2    0.40    0.20
  -3   0  -2    0.10    0.20
   3   0   2    2.10    0.80
   4   0   2  300.77    8.50
   4   0   2  308.07    8.80
   5   0   2    0.60    1.20
   5   0   2    0.80    1.20
   5   0   2    0.10    1.20
   6   0   2    6.10    2.30
   6   0   2    3.20    1.80
   7   0   2    0.40    1.70
   8   0   2   13.80    4.10
   8   0   2   14.40    2.80
   9   0   2   -6.00    3.20
   9   0   2    2.80    1.80
  10   0   2   -2.10    4.30
  10   0   2    2.60    1.70
  11   0   2    2.70    2.10
  11   0   2    8.80    4.30
  12  -1  -2    5.10    2.50
  12   1  -2   -1.30    1.80
  11  -1  -2   -3.40    5.70
  11  -1  -2    6.50    2.70
  11   1  -2    7.30    2.50
  11   1  -2   -4.30    5.10
  10  -1  -2    0.60    1.80
  10  -1  -2   -3.90    4.00
  10   1  -2    2.70    1.90
   9  -1  -2   -1.20    3.30
   9  -1  -2    2.30    2.10
   9   1  -2    0.10    1.80
   9   1  -2   -0.20    2.40
   8  -1  -2    5.90    3.10
   8  -1  -2    5.40    2.20
   8   1  -2    2.90    2.10
   7  -1  -2   27.90    3.00
   7  -1  -2   27.10    3.60
   7   1  -2   26.50    3.40
   7   1  -2   25.80    2.80
   6  -1  -2    1.50    1.20
   6  -1  -2    1.80    1.80
   6  -1  -2    2.30    1.60
  -6  -1   2    0.50    0.50
   6   1  -2    2.20    1.20
   6   1  -2   -2.30    1.40
  -5  -1   2   35.90    1.70
   5  -1  -2   33.40    2.80
   5  -1  -2   31.80    2.50
   5  -1  -2   34.90    2.20
   5   1  -2   33.90    2.40
   5   1  -2   32.90    2.50
   4  -1  -2    0.70    0.90
  -4  -1   2    1.00    0.40
   4  -1  -2    1.40    1.00
   4   1  -2    0.40    1.10
   4   1  -2    1.60    1.40
   4   1  -2    2.30    0.90
   3  -1  -2    8.90    0.60
   3  -1  -2   11.70    1.20
  -3  -1   2    8.50    0.60
   3  -1  -2    9.30    1.20
   3   1  -2   13.60    1.80
   3   1  -2    8.60    0.60
   3   1  -2   10.80    1.40
  -2  -1   2    3.00    0.40
   2  -1  -2    3.30    0.60
   2  -1  -2    4.20    0.90
   2   1  -2    2.70    0.40
   2   1  -2    3.20    0.90
  -2   1   2    3.70    0.80
   1  -1  -2  483.65   10.20
  -1  -1   2  476.75   10.80
   1  -1  -2  468.45   11.20
  -1   1   2  475.95   11.10
  -1   1   2  479.95   10.20
   1   1  -2  471.55   10.80
  -1  -1  -2   82.39    2.20
   1  -1   2   79.19    3.10
   1  -1   2   82.59    2.30
   1  -1   2   84.09    2.00
  -1  -1  -2   79.29    2.00
   1   1   2   81.29    2.20
   1   1   2   80.99    2.00
  -1   1  -2   82.39    3.00
  -2  -1  -2    0.70    0.70
  -2  -1  -2   -0.20    0.20
   2  -1   2    0.60    0.70
   2  -1   2    1.50    1.20
   2   1   2    0.20    0.70
   2   1   2    0.30    0.30
   2   1   2    0.10    0.20
  -2   1  -2    0.20    0.60
   3  -1   2    4.20    0.60
   3  -1   2    3.20    1.10
  -3  -1  -2    3.20    0.50
   3  -1   2    3.90    1.50
  -3   1  -2    4.10    0.90
   3   1   2    3.80    0.50
   3   1   2    3.70    1.10
   3   1   2    3.80    0.80
   4  -1   2   86.09    3.70
  -4  -1  -2   93.69    2.90
   4  -1   2   88.99    4.40
  -4   1  -2   87.09    3.60
   4   1   2   85.49    3.30
   4   1   2   86.89    3.60
   5  -1   2    8.30    2.00
  -5  -1  -2    9.70    1.20
   5  -1   2    9.50    1.70
   5  -1   2   13.80    2.70
   5   1   2   11.30    1.50
   5   1   2    9.60    1.90
   6  -1   2    1.70    1.70
   6  -1   2    9.00    3.10
   6   1   2    5.40    1.80
   6   1   2    4.90    1.90
   7  -1   2    4.10    1.90
   7  -1   2    3.70    3.10
   7   1   2    3.80    2.30
   7   1   2    1.60    1.90
   8  -1   2    0.00    1.80
   8  -1   2    0.80    3.60
   8   1   2    1.10    1.90
   8   1   2   -1.10    3.90
   9  -1   2    3.80    2.20
   9  -1   2    0.10    3.80
   9   1   2    1.40    3.40
   9   1   2    2.00    1.80
  10  -1   2    1.90    2.00
  10  -1   2   -0.20    4.50
  10   1   2   -2.50    1.40
  10   1   2   -7.20    3.60
  11  -1   2    2.20    4.70
  11  -1   2    0.10    2.00
  11   1   2    0.60    1.70
  11   1   2    1.40    3.40
  11  -2  -2   -5.40    5.40
  11  -2  -2    1.50    2.40
  11   2  -2    1.40    2.00
  11   2  -2   -7.90    4.60
  10  -2  -2   -1.50    5.70
  10  -2  -2    2.10    2.20
  10   2  -2    7.10    2.40
  10   2  -2    0.20    3.40
   9  -2  -2    1.30    2.00
   9  -2  -2   -1.20    3.60
   9   2  -2    2.90    1.80
   9   2  -2    0.70    2.30
   8  -2  -2    1.20    2.10
   8  -2  -2    1.60    3.20
   8   2  -2    1.30    1.80
   8   2  -2   -0.40    1.30
   7  -2  -2    1.80    1.70
   7  -2  -2    0.90    2.80
  -7  -2   2    3.60    0.90
   7   2  -2    0.70    1.80
  -6  -2   2   -0.20    0.30
   6  -2  -2    1.00    1.90
   6  -2  -2    0.30    1.00
   6  -2  -2    2.00    2.20
   6   2  -2    0.90    1.50
   6   2  -2    0.00    0.80
  -5  -2   2   21.70    1.30
   5  -2  -2   20.20    1.50
   5  -2  -2   20.20    3.00
   5   2  -2   19.50    2.00
   5   2  -2   20.00    1.80
   4  -2  -2  118.59    3.60
   4  -2  -2  115.19    5.30
  -4  -2   2  122.19    3.50
   4   2  -2  112.99    4.50
  -4   2   2  120.39    4.80
   4   2  -2  118.59    4.30
   3  -2  -2    1.80    0.60
  -3  -2   2    1.50    0.40
   3  -2  -2    4.30    1.40
   3   2  -2    2.60    1.00
   3   2  -2    1.80    0.40
   3   2  -2    2.70    1.30
   2  -2  -2  450.15   11.90
  -2  -2   2  449.76   10.10
   2  -2  -2  453.05    9.80
   2   2  -2  449.36   10.00
  -2   2   2  453.25   11.60
   2   2  -2  459.25   11.10
   2   2  -2  450.85   10.40
  -1  -2   2  251.17    5.60
  -1  -2   2  246.88    5.50
   1  -2  -2  244.58    6.90
  -1  -2   2  250.97    6.30
  -1  -2   2  238.28    6.70
  -1   2   2  242.18    5.30
   1   2  -2  246.68    5.60
   1   2  -2  250.97    6.20
   1   2  -2  249.38    6.80
  -1   2   2  250.57    6.80
   1   2  -2  247.78    5.50
   0  -2  -2  198.78    5.80
   0  -2   2  205.28    4.90
   0  -2   2  211.68    6.20
   0  -2   2  206.38    4.60
   0  -2  -2  199.58    4.50
   0  -2  -2  201.18    4.50
   0   2  -2  214.78    6.30
   0   2   2  198.08    5.60
   0   2  -2  204.38    4.80
   0   2   2  197.98    4.50
   0   2   2  199.18    4.50
   0   2  -2  199.58    4.60
  -1  -2  -2   22.40    0.80
  -1  -2  -2   21.50    1.30
   1  -2   2   23.60    2.20
   1  -2   2   23.70    0.70
  -1  -2  -2   22.60    0.90
  -1   2  -2   22.80    2.00
  -1   2  -2   21.90    0.70
   1   2   2   21.70    0.70
   1   2   2   22.90    1.50
   1   2   2   22.20    0.80
   2  -2   2    5.00    0.40
   2  -2   2    9.50    2.50
  -2  -2  -2    5.80    0.50
  -2  -2  -2    6.20    0.90
  -2   2  -2    8.60    1.60
   2   2   2    5.30    0.40
   2   2   2    5.10    0.90
   2   2   2    3.90    0.60
  -3  -2  -2   13.90    0.80
   3  -2   2   20.10    3.10
  -3  -2  -2   14.00    1.30
  -3   2  -2   14.10    1.40
   3   2   2   14.10    0.80
   3   2   2   10.90    1.20
   4  -2   2   10.40    1.90
   4  -2   2   14.70    2.90
  -4  -2  -2   13.10    0.90
   4   2   2   12.90    2.10
  -4   2  -2   12.30    1.50
   4   2   2   11.20    1.00
   4   2   2   17.20    2.30
   5  -2   2    3.90    1.20
   5  -2   2    4.90    2.50
   5  -2   2    4.80    1.80
  -5  -2  -2    4.70    0.80
   5   2   2    4.00    1.10
   5   2   2    5.10    1.50
  -5   2  -2    3.50    1.20
   6  -2   2   50.69    5.20
   6  -2   2   42.20    2.60
  -6  -2  -2   46.00    2.20
   6  -2   2   38.70    3.20
   6   2   2   39.80    2.90
   6   2   2   46.70    2.80
   7  -2   2   20.70    3.50
   7  -2   2   16.60    4.90
  -7  -2  -2   14.10    1.30
   7   2   2   15.40    2.60
   7   2   2   21.20    3.10
   8  -2   2   -2.60    3.80
   8  -2   2    1.80    1.90
   8   2   2   -1.20    1.90
   8   2   2    1.20    1.40
   9  -2   2   -1.10    1.80
   9  -2   2   -5.80    3.90
   9   2   2   -0.20    1.40
  10  -2   2    1.80    5.10
  10  -2   2    5.10    2.40
  10   2   2    3.50    1.90
  11  -2   2    4.40    1.40
  11  -2   2    6.50    4.90
  11   2   2    0.60    1.70
  11  -3  -2    1.90    1.30
  11  -3  -2    1.30    6.30
  11   3  -2    1.60    1.70
  10  -3  -2    5.60    2.60
  10  -3  -2    3.20    5.30
  10   3  -2    4.60    2.30
  10   3  -2   -3.20    2.80
   9  -3  -2   -2.20    4.40
   9  -3  -2    0.40    2.00
   9   3  -2   -1.70    1.90
   9   3  -2    0.70    1.40
   8  -3  -2    8.30    4.50
  -8  -3   2    5.00    1.10
   8  -3  -2    5.30    2.20
   8   3  -2    6.00    1.80
   8   3  -2    0.80    1.70
  -7  -3   2    0.40    0.70
   7  -3  -2    1.10    1.80
   7  -3  -2    2.40    0.90
   7  -3  -2    1.90    3.20
   7   3  -2    0.60    1.00
   7   3  -2   -0.90    1.50
   6  -3  -2   35.10    4.30
   6  -3  -2   34.50    3.00
   6  -3  -2   26.30    1.70
  -6  -3   2   28.80    1.70
   6   3  -2   27.60    2.20
   6   3  -2   26.50    2.40
  -5  -3   2   51.89    2.10
   5  -3  -2   47.90    2.00
   5  -3  -2   47.40    4.00
   5   3  -2   45.40    2.70
   4  -3  -2   18.40    1.00
  -4  -3   2   18.50    1.10
   4  -3  -2   21.40    2.80
   4   3  -2   16.70    1.50
   3  -3  -2    3.70    1.60
  -3  -3   2    3.60    0.60
   3  -3  -2    2.90    0.30
  -3   3   2    2.80    1.00
   3   3  -2    3.30    0.50
   3   3  -2    0.50    1.30
   3   3  -2    3.50    1.00
   3   3  -2    3.10    0.90
   2  -3  -2    1.90    1.50
  -2  -3   2    0.50    0.20
   2   3  -2    0.00    0.70
  -2   3   2    0.30    0.80
   2   3  -2    0.10    0.20
   2   3  -2   -1.00    0.50
   2   3  -2   -2.70    1.10
  -1  -3   2  181.28    6.00
   1  -3  -2  196.68    6.70
  -1  -3   2  188.38    4.30
  -1  -3   2  193.68    4.40
  -1  -3   2  193.78    5.40
   1   3  -2  183.38    4.40
   1   3  -2  184.78    5.30
   1   3  -2  185.98    4.20
  -1   3   2  195.68    6.30
   1   3  -2  191.68    6.30
   0  -3  -2  115.79    4.80
   0  -3  -2  113.59    2.80
   0  -3   2  113.69    3.30
   0  -3   2  118.39    2.90
   0  -3   2  123.69    5.10
   0  -3  -2  120.29    2.80
   0   3   2  116.09    4.50
   0   3   2  116.89    2.80
   0   3   2  116.39    2.80
   0   3  -2  122.89    3.30
   0   3  -2  114.29    2.90
   0   3  -2  116.19    5.10
  -1  -3  -2  371.86    9.90
  -1  -3  -2  370.66    8.10
   1  -3   2  355.66    8.20
   1  -3   2  371.86   11.60
  -1  -3  -2  356.66    8.20
   1   3   2  362.06   10.00
   1   3   2  364.66    8.10
   1   3   2  374.16    8.10
  -1   3  -2  354.86   11.00
  -1   3  -2  365.06    8.10
   2  -3   2  160.08    7.30
  -2  -3  -2  155.88    4.30
  -2  -3  -2  158.38    3.90
  -2  -3  -2  161.78    4.80
   2  -3   2  153.88    3.60
   2   3   2  164.58    4.20
   2   3   2  156.18    5.10
  -2   3  -2  157.88    6.20
  -3  -3  -2   65.59    2.70
   3  -3   2   55.89    4.60
   3  -3   2   63.39    1.70
  -3  -3  -2   63.89    2.10
   3   3   2   59.99    2.00
  -3   3  -2   60.89    3.40
   3   3   2   65.49    2.60
   3   3   2   61.59    2.70
   4  -3   2    8.50    3.00
  -4  -3  -2    4.60    0.70
   4   3   2    5.50    1.10
  -4   3  -2    4.00    1.40
   5  -3   2    4.50    1.20
  -5  -3  -2    5.70    0.90
   5  -3   2    8.00    3.40
   5  -3   2    5.30    1.70
   5   3   2    5.50    1.10
   5   3   2    5.30    1.20
   5   3   2    2.90    1.40
   6  -3   2   16.90    4.80
  -6  -3  -2   17.90    1.30
   6  -3   2   19.60    3.00
   6   3   2   18.10    1.80
   6   3   2   18.50    2.50
   7  -3   2    1.00    3.90
   7  -3   2    2.60    2.00
  -7  -3  -2    0.10    0.50
   7  -3   2    0.60    1.10
   7   3   2   -0.30    1.30
   7   3   2    0.80    1.20
  -8  -3  -2    0.80    0.70
   8  -3   2    1.40    2.00
   8  -3   2    4.00    4.40
   8   3   2   -0.20    1.70
   8   3   2    0.60    1.40
   9  -3   2   -1.00    0.90
   9  -3   2   -2.40    4.30
   9  -3   2   -0.20    1.70
   9   3   2    1.50    1.70
   9   3   2    0.30    1.10
   9   3   2   -4.60    2.60
  10  -3   2    1.00    2.60
  10  -3   2    0.10    0.90
  10  -3   2   -7.00    4.40
  10   3   2   -4.10    2.80
  10   3   2    0.70    1.50
  11  -3   2    2.50    2.60
  11  -3   2   -0.10    1.10
  11  -3   2    6.20    5.20
  11   3   2    2.10    1.70
  11  -4  -2   -5.00    5.90
  11  -4  -2    0.70    2.30
  11   4  -2    3.50    1.80
  10  -4  -2    4.00    6.90
  10  -4  -2    0.40    2.60
  10  -4  -2    1.10    0.80
  10   4  -2   -4.00    2.50
  10   4  -2    0.00    1.30
  -9  -4   2    3.50    1.30
   9  -4  -2    3.40    2.40
   9  -4  -2    4.80    5.20
   9  -4  -2    3.40    0.90
   9  -4  -2    6.60    1.10
   9   4  -2    0.40    1.80
   9   4  -2    2.30    1.80
   8  -4  -2    0.00    1.90
  -8  -4   2    0.50    0.60
   8  -4  -2    2.60    4.30
   8   4  -2    1.70    1.40
   7  -4  -2   48.50    3.80
   7  -4  -2   48.70    2.00
   7  -4  -2   48.60    6.10
  -7  -4   2   50.59    2.50
   7   4  -2   52.29    3.40
   7   4  -2   45.20    3.50
   7   4  -2   49.60    3.10
  -6  -4   2    2.50    0.70
   6  -4  -2    1.20    0.70
   6  -4  -2    0.70    2.80
   6   4  -2    3.10    1.30
   6   4  -2    1.20    1.40
   5  -4  -2   11.30    0.70
  -5  -4   2   13.30    1.00
   5  -4  -2   15.80    3.60
   5   4  -2   13.90    2.50
   5   4  -2   11.20    1.90
   4  -4  -2   63.09    5.00
  -4  -4   2   70.49    2.40
   4   4  -2   71.79    2.90
   4   4  -2   71.09    3.70
  -3  -4   2   51.09    2.00
   3  -4  -2   50.79    4.00
  -3   4   2   55.19    3.40
   3   4  -2   47.50    2.90
   3   4  -2   50.69    2.10
   2  -4  -2   15.60    3.00
  -2  -4   2   13.40    0.70
  -2  -4   2    9.20    1.30
  -2  -4   2   13.70    1.00
  -2   4   2   13.50    2.30
   2   4  -2   13.50    0.70
   2   4  -2   15.30    2.00
   2   4  -2   15.60    2.30
   2   4  -2   12.40    0.80
   1  -4  -2  577.94   12.90
  -1  -4   2  580.34   14.00
  -1  -4   2  608.04   15.60
  -1  -4   2  573.94   12.60
   1  -4  -2  584.54   16.40
  -1  -4   2  572.84   12.80
  -1   4   2  610.14   15.70
   1   4  -2  584.94   12.50
   1   4  -2  568.64   12.80
   1   4  -2  573.24   13.90
   1   4  -2  582.74   15.90
  -1   4   2  589.54   13.10
   0  -4  -2   19.90    0.80
   0  -4  -2   26.70    3.70
   0  -4   2   19.20    1.50
   0  -4   2   20.10    3.40
   0  -4  -2   21.90    0.80
   0  -4   2   22.90    0.90
   0  -4   2   19.70    0.70
   0   4  -2   21.20    3.80
   0   4  -2   19.30    1.40
   0   4   2   21.30    0.90
   0   4   2   22.90    2.70
   0   4   2   20.20    0.80
   0   4  -2   19.00    0.80
  -1  -4  -2  558.74   12.60
  -1  -4  -2  574.34   12.60
  -1  -4  -2  575.74   15.30
   1  -4   2  570.24   12.70
   1  -4   2  565.04   16.90
   1  -4   2  590.34   12.90
   1   4   2  575.44   12.60
   1   4   2  556.74   15.30
  -1   4  -2  591.04   16.50
  -1   4  -2  566.34   12.70
   1   4   2  562.54   12.50
   2  -4   2    1.70    0.50
  -2  -4  -2    2.90    0.70
  -2  -4  -2    2.10    0.40
  -2  -4  -2    1.70    0.90
   2  -4   2    3.90    3.20
   2   4   2    1.80    0.30
  -2   4  -2    2.20    0.30
   2   4   2    2.20    0.50
   2   4   2   -0.90    1.60
  -2   4  -2    4.90    1.90
   3  -4   2    5.10    2.70
   3  -4   2    0.60    0.20
  -3  -4  -2    1.20    0.70
   3   4   2    1.10    0.60
  -3   4  -2    0.00    1.00
   3   4   2    0.70    0.90
  -4  -4  -2    0.50    0.30
   4  -4   2    0.50    0.60
   4  -4   2    4.10    3.30
   4  -4   2    0.50    0.30
   4   4   2    0.40    0.70
   5  -4   2    3.10    1.70
   5  -4   2    7.60    4.10
   5  -4   2    0.60    0.40
  -5  -4  -2    1.30    0.60
   5  -4   2   -0.90    0.70
   5   4   2    1.50    1.20
   5   4   2    0.90    0.80
   6  -4   2   28.30    6.20
   6  -4   2   24.50    1.30
  -6  -4  -2   26.00    1.70
   6  -4   2   27.00    2.90
   6  -4   2   24.80    1.70
   6   4   2   23.70    2.20
   6   4   2   25.60    1.80
   6   4   2   28.50    2.30
   7  -4   2    3.20    2.00
   7  -4   2    1.70    0.70
   7  -4   2    5.20    4.90
  -7  -4  -2    3.10    0.90
   7  -4   2    2.10    1.00
   7   4   2    0.20    1.20
   7   4   2    3.90    1.30
   7   4   2    2.90    1.30
   8  -4   2   -3.80    4.20
   8  -4   2    0.20    0.60
   8  -4   2   -1.40    1.60
  -8  -4  -2    1.30    0.60
   8  -4   2    4.80    1.00
   8   4   2    0.00    1.60
   8   4   2    1.00    1.70
   9  -4   2   19.80    6.40
   9  -4   2   18.60    2.30
   9  -4   2   20.50    3.50
   9  -4   2   17.20    1.40
   9   4   2   10.40    3.10
   9   4   2   22.50    3.30
  10  -4   2    0.80    5.30
  10  -4   2    0.80    2.40
  10   4   2   -1.70    2.00
  10   4   2    0.60    1.30
  11  -4   2    2.50    5.20
  11  -4   2    2.60    2.40
  11   4   2    2.20    1.50
  11  -5  -2    0.60    2.80
  11  -5  -2   -3.30    5.80
  11   5  -2    1.90    1.60
  10  -5  -2    0.40    5.90
  10  -5  -2    0.80    2.50
  10   5  -2    9.90    2.40
  -9  -5   2    3.40    1.10
   9  -5  -2   -0.30    5.50
   9  -5  -2    2.40    1.80
   9   5  -2    3.10    1.50
   8  -5  -2    2.70    0.50
  -8  -5   2    1.40    0.80
   8  -5  -2    0.90    2.20
   8  -5  -2   -4.70    4.30
   8  -5  -2    1.60    0.40
   8   5  -2    1.30    1.30
   8   5  -2   -1.10    1.00
   7  -5  -2    5.90    4.10
   7  -5  -2   -1.40    1.70
  -7  -5   2    0.40    0.60
   7   5  -2    0.30    0.80
   7   5  -2   -0.40    1.30
   7   5  -2    1.70    1.50
  -6  -5   2   62.99    2.70
   6  -5  -2   65.39    6.90
   6   5  -2   59.09    4.10
   6   5  -2   61.99    3.40
  -5  -5   2    2.70    0.70
   5  -5  -2    6.20    3.50
   5   5  -2    2.20    1.10
   5   5  -2    4.30    1.50
   4  -5  -2   17.60    3.90
  -4  -5   2   12.30    0.90
   4   5  -2   12.20    1.20
  -3  -5   2   35.20    1.50
   3  -5  -2   31.70    4.10
  -3  -5   2   35.60    1.80
   3   5  -2   34.60    2.90
   3   5  -2   33.70    1.60
  -2  -5   2    5.00    0.80
   2  -5  -2    7.20    2.90
  -2  -5   2    4.30    1.30
  -2  -5   2    4.80    0.60
   2   5  -2    5.50    1.50
   2   5  -2    6.10    2.00
  -2   5   2    5.10    1.80
  -2   5   2    4.10    0.50
   2   5  -2    4.90    0.50
   2   5  -2    4.80    0.60
  -1  -5   2  163.78    6.80
  -1  -5   2  161.38    3.80
   1  -5  -2  164.08    7.80
   1  -5  -2  168.38    4.20
  -1  -5   2  164.68    4.10
   1   5  -2  161.48    4.10
   1   5  -2  165.98    3.70
  -1   5   2  165.08    4.50
  -1   5   2  170.78    6.90
   1   5  -2  163.78    5.20
   1   5  -2  159.88    7.30
   0  -5  -2   45.10    1.50
   0  -5   2   48.80    1.60
   0  -5  -2   45.20    1.40
   0  -5   2   42.30    4.20
   0  -5   2   48.70    2.40
   0  -5   2   47.20    1.30
   0  -5  -2   45.40    4.50
   0   5  -2   45.40    1.60
   0   5   2   46.90    4.60
   0   5  -2   42.00    4.40
   0   5  -2   45.50    2.20
   0   5   2   48.70    2.30
   0   5   2   48.40    1.70
   0   5   2   45.40    1.40
   1  -5   2    5.30    1.10
  -1  -5  -2    1.00    2.10
   1  -5   2    6.30    0.50
  -1  -5  -2    4.70    0.40
   1  -5   2    4.00    3.40
  -1  -5  -2    5.90    0.50
  -1   5  -2    4.60    0.80
   1   5   2    4.30    1.40
   1   5   2    4.50    0.50
   1   5   2    6.00    2.90
  -1   5  -2    7.20    3.00
   1   5   2    4.60    0.40
  -2  -5  -2  170.58    6.20
   2  -5   2  179.28    8.80
  -2  -5  -2  169.48    4.60
   2  -5   2  174.58    4.30
  -2  -5  -2  175.58    4.40
   2   5   2  174.98    5.80
   2   5   2  176.78    4.40
  -2   5  -2  173.98    4.10
   2   5   2  169.58    4.30
  -2   5  -2  179.98    7.70
   2   5   2  168.18    6.90
   3  -5   2    1.30    3.00
  -3  -5  -2    0.70    0.60
  -3  -5  -2    0.90    0.70
  -3  -5  -2    0.00    0.30
   3   5   2   -1.70    1.20
   3   5   2    0.20    0.40
  -4  -5  -2    2.20    0.50
   4  -5   2    8.70    4.40
   4   5   2    2.70    1.40
   5  -5   2   25.90    6.40
  -5  -5  -2   20.00    1.30
   5  -5   2   18.30    0.70
   5   5   2   19.60    2.30
   5   5   2   21.10    1.80
   6  -5   2   96.39    2.70
   6  -5   2   96.39    8.90
   6  -5   2   97.59    2.60
  -6  -5  -2   96.99    3.60
   6  -5   2  101.29    5.10
   6   5   2   98.29    4.30
   6   5   2  108.29    4.80
  -7  -5  -2    7.10    1.30
   7  -5   2    6.80    0.80
   7  -5   2    6.30    0.70
   7  -5   2    4.50    2.50
   7  -5   2    8.10    5.20
   7   5   2    3.20    1.60
   7   5   2    9.10    1.70
   7   5   2    5.90    1.30
   8  -5   2    6.90    2.60
   8  -5   2    1.20    4.80
  -8  -5  -2    2.30    1.00
   8  -5   2    5.60    0.70
   8  -5   2    7.10    0.80
   8   5   2    3.10    1.70
   8   5   2    5.00    1.70
   9  -5   2    3.30    2.30
   9  -5   2    2.50    4.80
  -9  -5  -2    0.90    0.80
   9  -5   2    3.50    0.70
   9  -5   2    2.30    0.60
   9   5   2   -0.30    1.30
  10  -5   2    6.10    5.00
  10  -5   2   11.80    3.30
  10   5   2   11.10    2.50
  11  -5   2   -0.40    2.10
  11  -5   2    6.30    5.30
  11   5   2    1.60    1.50
  11  -6  -2    0.30    6.90
  11  -6  -2    4.20    2.90
  11   6  -2    3.00    1.60
  10  -6  -2   -0.40    5.40
  10  -6  -2    4.10    2.90
 -10  -6   2    1.90    1.20
  10   6  -2    1.70    1.30
   9  -6  -2   -3.50    5.20
  -9  -6   2   -0.40    0.80
   9  -6  -2    0.70    2.20
   9   6  -2   -0.50    1.40
   9   6  -2   -0.30    1.00
   8  -6  -2   -0.50    4.90
   8  -6  -2   -0.30    1.90
  -8  -6   2   -0.50    0.50
   8   6  -2    0.30    1.10
   8   6  -2   -0.30    0.90
   7  -6  -2    4.50    4.50
   7   6  -2    2.40    1.30
   7   6  -2    8.50    2.00
   6  -6  -2   23.50    6.40
  -6  -6   2   20.50    1.50
   6   6  -2   18.80    1.90
   6   6  -2   22.90    2.60
   5  -6  -2    0.60    3.80
  -5  -6   2    1.40    0.60
   5   6  -2    0.70    0.90
   5   6  -2    0.80    1.30
   4  -6  -2   17.90    4.80
  -4  -6   2   11.10    0.90
   4   6  -2   13.60    2.70
   4   6  -2   10.60    1.10
  -3  -6   2  118.39    5.40
   3  -6  -2  116.69    7.90
  -3  -6   2  119.49    3.40
  -3  -6   2  115.99    3.70
   3   6  -2  114.69    5.90
   3   6  -2  120.09    3.40
  -2  -6   2   12.10    0.80
  -2  -6   2   11.30    0.90
   2  -6  -2   14.40    4.20
  -2  -6   2   14.50    2.50
   2   6  -2   15.20    3.10
  -2   6   2   12.60    0.80
   2   6  -2   10.90    0.60
  -1  -6   2   67.99    1.80
   1  -6  -2   68.09    2.20
   1  -6  -2   68.09    2.10
   1  -6  -2   62.49    5.50
  -1  -6   2   68.59    2.10
  -1  -6   2   67.09    4.50
   1   6  -2   67.89    1.70
  -1   6   2   68.99    4.60
   1   6  -2   70.79    3.20
  -1   6   2   68.69    2.50
   1   6  -2   67.69    5.20
   1   6  -2   64.69    2.10
   0  -6   2   10.20    0.70
   0  -6   2    9.00    3.20
   0  -6  -2   15.30    4.00
   0  -6   2   10.60    0.50
   0  -6  -2   11.30    0.70
   0  -6  -2   11.20    0.60
   0   6  -2   12.40    1.50
   0   6  -2    9.60    0.70
   0   6   2   12.10    0.70
   0   6   2   14.20    1.80
   0   6  -2   11.40    3.70
   0   6   2   10.80    2.90
  -1  -6  -2   17.20    0.90
   1  -6   2   15.50    0.90
  -1  -6  -2   18.20    3.60
   1  -6   2   16.40    1.40
   1  -6   2   15.30    4.10
  -1  -6  -2   18.30    0.80
   1   6   2   23.70    4.00
   1   6   2   17.00    0.80
   1   6   2   15.20    0.80
  -1   6  -2   22.20    4.90
   1   6   2   20.00    2.40
  -1   6  -2   18.00    1.20
  -2  -6  -2   40.40    1.60
  -2  -6  -2   41.10    1.50
  -2  -6  -2   35.20    2.90
   2  -6   2   37.50    5.30
   2   6   2   41.70    1.50
  -2   6  -2   38.70    1.40
   2   6   2   38.30    4.10
   3  -6   2   98.09    7.60
  -3  -6  -2  106.59    3.10
  -3  -6  -2  101.39    3.40
  -3  -6  -2   99.59    4.60
   3   6   2  101.49    3.10
   3   6   2   99.89    5.50
   4  -6   2   48.80    6.40
  -4  -6  -2   52.29    2.10
   4   6   2   49.40    3.90
   5  -6   2   11.40    5.80
  -5  -6  -2    9.60    1.20
   5   6   2   10.90    1.70
   5   6   2   13.20    2.70
   6  -6   2   -4.40    4.20
  -6  -6  -2    0.80    0.60
   6  -6   2    1.60    1.90
   6   6   2    3.30    1.90
   6   6   2    2.60    1.30
  -7  -6  -2    0.10    0.50
   7  -6   2   -1.20    1.90
   7  -6   2    2.40    5.30
   7   6   2    0.30    0.70
   7   6   2    0.80    1.20
   8  -6   2    4.30    5.20
  -8  -6  -2    4.10    1.10
   8  -6   2    2.20    1.90
   8   6   2    1.10    1.00
   8   6   2    0.80    1.10
   9  -6   2    3.40    2.10
  -9  -6  -2    1.20    0.90
   9   6   2    4.00    1.60
  10  -6   2   -7.90    4.80
 -10  -6  -2    0.70    1.10
  10  -6   2    0.40    2.50
  10   6   2    1.40    1.50
  11  -6   2    3.20    2.50
  11  -6   2    9.20    6.00
  11   6   2    2.30    1.50
  11  -7  -2    0.20    2.80
  11  -7  -2   -0.50    7.20
  11   7  -2    4.90    1.80
  10  -7  -2   -0.40    2.30
 -10  -7   2    1.70    1.00
  10  -7  -2   -2.40    5.20
  10   7  -2    0.50    1.10
   9  -7  -2    1.90    2.50
   9  -7  -2    9.00    6.90
  -9  -7   2    8.10    1.60
   9   7  -2    6.60    1.90
   9   7  -2    5.70    1.80
   8  -7  -2    0.70    1.90
  -8  -7   2    2.00    0.80
   8   7  -2    3.30    1.40
   8   7  -2    1.30    1.00
  -7  -7   2    3.90    0.90
   7  -7  -2    5.00    5.40
   7   7  -2    3.40    1.00
   6  -7  -2   12.80    6.30
  -6  -7   2    7.60    1.10
   6   7  -2   10.10    1.70
   5  -7  -2   78.89    8.10
  -5  -7   2   84.09    3.10
   5   7  -2   85.19    5.40
   5   7  -2   78.99    3.20
   4  -7  -2    7.20    4.80
   4   7  -2    3.50    2.20
  -3  -7   2   18.00    1.10
  -3  -7   2   16.40    2.20
  -3  -7   2   16.50    1.30
   3  -7  -2   18.30    5.50
   3   7  -2   25.30    4.20
   3   7  -2   16.40    1.00
  -2  -7   2    5.60    0.70
  -2  -7   2    3.80    1.80
  -2  -7   2    5.00    0.80
   2  -7  -2    4.70    0.70
   2  -7  -2    7.90    4.10
   2   7  -2    8.00    3.10
  -2   7   2    3.40    0.80
   2   7  -2    5.80    0.50
  -1  -7   2    0.00    0.20
   1  -7  -2    0.10    0.20
   1  -7  -2    1.30    3.40
  -1  -7   2    0.20    0.30
   1  -7  -2    0.60    0.30
  -1  -7   2   -1.40    1.80
  -1   7   2    0.80    0.90
   1   7  -2   -1.80    3.00
   1   7  -2    0.00    0.20
   0  -7   2   11.00    0.80
   0  -7  -2    9.80    0.80
   0  -7   2    8.60    0.50
   0  -7  -2   12.30    4.00
   0  -7  -2    8.20    0.60
   0   7   2    9.10    1.70
   0   7  -2    9.30    1.60
   1  -7   2    2.70    0.60
  -1  -7  -2    3.80    0.50
  -1  -7  -2    3.60    0.50
  -1  -7  -2   -0.30    2.40
   1  -7   2    4.90    3.80
  -1   7  -2    3.50    0.90
   1   7   2    3.20    3.10
   1   7   2    3.20    0.50
  -2  -7  -2   36.40    1.50
   2  -7   2   34.10    6.40
   2  -7   2   33.10    1.50
  -2  -7  -2   35.30    1.50
  -2  -7  -2   31.20    3.10
   2   7   2   35.60    1.30
  -2   7  -2   34.40    1.40
   2   7   2   31.60    4.30
  -3  -7  -2   62.79    2.60
  -3  -7  -2   62.69    3.80
   3  -7   2   56.39    6.80
  -3  -7  -2   65.39    2.30
   3   7   2   58.59    5.00
  -3   7  -2   58.69    1.60
   3   7   2   61.49    2.20
   4  -7   2    8.20    5.40
  -4  -7  -2    3.10    0.70
   4   7   2    3.70    2.80
   5  -7   2   32.60    7.60
  -5  -7  -2   25.30    1.60
   5   7   2   23.70    1.80
   6  -7   2   69.69    9.40
   6  -7   2   62.09    4.30
  -6  -7  -2   72.19    3.00
   6   7   2   66.99    3.30
   6   7   2   68.09    6.10
  -7  -7  -2    1.10    0.70
   7  -7   2    0.50    1.80
   7  -7   2   -3.00    4.80
   7   7   2    0.10    0.80
   7   7   2    6.60    2.00
   8  -7   2   -0.50    5.30
   8  -7   2   -1.00    2.20
  -8  -7  -2    1.10    0.80
   8   7   2    0.80    1.00
   8   7   2    2.70    1.20
  -9  -7  -2    1.50    0.90
   9  -7   2    4.80    2.50
   9  -7   2    1.80    5.10
   9   7   2    4.00    1.40
 -10  -7  -2    1.50    1.10
  10  -7   2    6.10    6.30
  10  -7   2    2.70    2.00
  10   7   2    0.80    1.40
  11  -7   2    2.40    2.90
  11  -7   2   10.30    6.20
  11   7   2    2.70    1.60
 -11  -8   2    3.50    1.30
  11  -8  -2    4.30    6.60
  11  -8  -2   -0.50    2.10
  11   8  -2    2.70    1.60
 -10  -8   2   -0.10    1.00
  10  -8  -2    2.10    2.40
  10  -8  -2    3.70    6.30
  10   8  -2   -0.10    1.00
  -9  -8   2   -0.20    0.80
   9  -8  -2   -1.10    1.70
   9  -8  -2   -2.50    5.80
   9   8  -2    0.10    1.30
   9   8  -2    2.00    1.30
  -8  -8   2   -0.30    0.60
   8  -8  -2    1.60    5.90
   8  -8  -2    3.20    2.40
   8   8  -2    1.80    1.10
   7  -8  -2    5.40    5.90
   6  -8  -2   13.50    6.20
  -6  -8   2    6.60    1.20
   6   8  -2    5.90    1.30
  -5  -8   2   14.90    1.20
   5  -8  -2   14.30    6.20
   5   8  -2   11.80    1.50
   4  -8  -2    0.40    4.70
  -4  -8   2    1.00    0.50
   4   8  -2    1.70    0.60
   3  -8  -2   16.40    5.60
   3  -8  -2    9.50    0.90
  -3  -8   2   13.70    1.40
  -3  -8   2   10.00    0.80
  -3   8   2    9.10    0.50
   3   8  -2   11.10    0.70
   2  -8  -2   -0.20    3.70
  -2  -8   2    1.60    0.60
  -2  -8   2    1.90    0.40
  -2  -8   2   -0.80    1.00
   2  -8  -2    1.20    0.50
  -2   8   2    0.70    0.70
   2   8  -2    1.20    0.30
   1  -8  -2    3.20    0.60
  -1  -8   2    4.00    0.50
  -1  -8   2    3.00    0.60
  -1  -8   2    0.20    2.00
   1  -8  -2    2.70    0.50
   1  -8  -2    3.30    4.50
  -1   8   2    0.30    1.10
   0  -8  -2   58.39    2.10
   0  -8   2   62.09    2.10
   0  -8  -2   53.79    5.80
   0  -8   2   60.19    1.80
   0  -8   2   52.09    5.50
   0  -8  -2   59.19    1.90
   0   8   2   61.69    3.00
   0   8  -2   57.89    2.90
   1  -8   2    1.30    3.50
  -1  -8  -2    6.80    0.60
  -1  -8  -2    2.40    2.70
   1  -8   2    8.80    0.80
  -1  -8  -2    7.90    0.60
   1   8   2    7.40    0.50
  -1   8  -2    8.30    1.30
   2  -8   2   15.30    5.30
  -2  -8  -2   13.20    0.90
  -2  -8  -2   15.00    3.30
  -2  -8  -2   14.50    1.00
   2  -8   2   16.00    1.10
  -2   8  -2   14.40    1.00
   2   8   2   15.00    0.80
   3  -8   2   -0.90    4.80
  -3  -8  -2    0.10    0.70
  -3  -8  -2   -0.70    0.90
  -3  -8  -2    1.00    0.50
   3   8   2    0.70    0.40
  -3   8  -2   -0.10    0.30
   3   8   2    4.50    3.50
   4  -8   2    5.30    6.00
  -4  -8  -2    2.60    1.30
  -4  -8  -2    2.50    0.70
   4   8   2   -1.90    2.90
   5  -8   2   -2.60    5.70
  -5  -8  -2    1.10    0.70
   5   8   2    2.50    0.80
   5   8   2    2.10    3.00
   6  -8   2    4.60    6.70
   6  -8   2    1.60    2.00
  -6  -8  -2    0.80    0.60
   6   8   2    7.00    3.00
   6   8   2    1.80    0.90
  -7  -8  -2    3.30    1.00
   7  -8   2    6.80    2.30
   7  -8   2    7.70    6.00
   7   8   2    5.10    1.30
  -8  -8  -2    1.00    0.80
   8  -8   2    0.60    2.40
   8  -8   2    2.00    5.90
   8   8   2   -0.40    0.80
   8   8   2   -1.60    2.40
   8   8   2    1.80    0.90
  -9  -8  -2   -0.80    0.70
   9  -8   2    3.80    2.50
   9  -8   2    2.20    5.40
   9   8   2    0.40    1.00
  10  -8   2    1.60    2.40
  10  -8   2    4.40    5.80
  10   8   2    2.70    1.50
  11  -8   2    8.80    6.00
 -11  -8  -2   -1.60    1.00
  11  -8   2    1.20    2.70
  11   8   2    2.50    1.50
 -10  -9   2   -0.80    1.00
  10  -9  -2   -0.30    2.60
  10  -9  -2    5.40    7.10
  10   9  -2    0.60    1.00
  -9  -9   2   -0.70    0.90
   9  -9  -2    1.40    2.20
   9  -9  -2    3.10    6.20
   9   9  -2   -1.40    1.10
   9   9  -2    1.30    1.30
   8  -9  -2   -0.10    2.00
   8  -9  -2   -1.10    5.50
  -8  -9   2    0.50    0.70
   8   9  -2    0.50    1.00
   7  -9  -2    8.40    6.70
  -7  -9   2    4.00    1.10
   7   9  -2    6.60    1.40
   6  -9  -2   -0.90    5.10
  -6  -9   2    0.90    0.80
   6   9  -2   -0.40    0.50
   5  -9  -2   30.40    8.50
  -5  -9   2   16.00    1.30
   5   9  -2   17.20    1.30
  -4  -9   2   10.00    1.20
   4  -9  -2   11.60    6.50
  -4  -9   2    7.50    2.00
   4   9  -2    8.80    0.80
   3  -9  -2   11.30    6.10
   3  -9  -2   11.60    1.30
  -3  -9   2   11.80    1.40
  -3  -9   2    9.40    0.90
  -3  -9   2   11.60    2.80
  -3   9   2    9.00    0.70
   3   9  -2    9.70    0.70
   2  -9  -2    1.80    0.50
  -2  -9   2    1.70    1.80
   2  -9  -2    1.50    4.50
  -2  -9   2    2.40    0.50
  -2  -9   2    1.40    0.60
  -2   9   2    2.70    0.90
   2   9  -2    2.90    0.40
  -1  -9   2    0.50    0.30
  -1  -9   2   -2.80    1.80
   1  -9  -2    0.10    0.30
   1  -9  -2    0.80    0.40
   1  -9  -2   -0.80    4.50
  -1  -9   2    1.00    0.40
  -1   9   2    0.10    1.00
   0  -9  -2    0.10    0.30
   0  -9   2   -1.50    2.90
   0  -9  -2    0.40    0.30
   0  -9   2    0.10    0.20
   0  -9   2    0.10    0.40
   0  -9  -2   -1.70    3.50
  -1  -9  -2   72.49    2.30
  -1  -9  -2   55.29    5.80
   1  -9   2   70.99    7.20
   1  -9   2   69.59    2.20
  -1  -9  -2   74.29    2.50
   1  -9   2   68.49    2.50
  -1   9  -2   72.29    3.00
   1   9   2   72.09    2.20
   2  -9   2   13.80    5.80
   2  -9   2   11.80    1.00
  -2  -9  -2   12.80    3.20
  -2  -9  -2   10.50    0.90
  -2   9  -2   10.90    1.00
   2   9   2   11.30    0.70
  -3  -9  -2    7.50    1.00
   3  -9   2    9.70    6.20
   3  -9   2    8.80    1.10
  -3  -9  -2    9.70    1.40
  -3  -9  -2    7.70    2.40
  -3   9  -2    5.70    0.60
   3   9   2    6.80    0.60
  -4  -9  -2   13.60    3.20
  -4  -9  -2   11.50    1.10
   4  -9   2    7.70    6.10
   4   9   2   11.50    1.10
  -5  -9  -2    8.70    1.40
   5  -9   2   -0.40    5.30
   5   9   2    9.40    6.40
   5   9   2    7.80    1.20
   6  -9   2    6.40    2.40
  -6  -9  -2    4.50    1.00
   6  -9   2   -3.10    5.20
   6   9   2    3.10    3.50
   6   9   2    5.10    1.20
  -7  -9  -2    0.20    0.50
   7  -9   2   -3.10    4.10
   7  -9   2    0.20    1.70
   7   9   2   -6.90    2.90
   7   9   2    1.90    0.80
  -8  -9  -2    1.60    1.00
   8  -9   2   -4.10    5.10
   8  -9   2    0.30    2.10
   8   9   2    0.80    0.70
   8   9   2    0.40    0.90
   9  -9   2    1.00    2.40
   9  -9   2   -1.80    5.10
  -9  -9  -2    0.70    0.90
   9   9   2    0.20    1.20
 -10  -9  -2   -0.70    1.10
  10  -9   2    8.60    6.70
  10  -9   2    0.40    2.30
  10   9   2    2.00    1.30
 -10 -10   2    1.10    1.10
  10 -10  -2    5.50    7.90
  10 -10  -2    0.00    2.70
  10  10  -2    2.90    1.20
   9 -10  -2    1.50    7.30
   9 -10  -2    0.10    2.30
  -9 -10   2    1.40    0.90
   9  10  -2    3.00    1.40
   9  10  -2    3.40    1.20
   8 -10  -2   -0.80    1.80
   8 -10  -2    2.30    6.50
  -8 -10   2   -0.50    0.60
   8  10  -2    1.90    0.90
  -7 -10   2   -0.10    0.70
   7 -10  -2    0.30    6.70
   7  10  -2    0.60    0.70
   6 -10  -2    3.60    6.30
  -6 -10   2    1.00    0.70
   6  10  -2    1.40    0.60
   5 -10  -2    9.50    6.50
  -5 -10   2    6.50    1.10
   5  10  -2    8.90    1.10
   4 -10  -2   12.90    6.70
  -4 -10   2    3.50    0.80
   4 -10  -2    4.80    1.10
  -4 -10   2    4.60    1.90
   4  10  -2    5.50    0.70
  -3 -10   2    0.00    0.40
   3 -10  -2    3.00    5.50
  -3 -10   2   -0.90    0.70
   3 -10  -2   -0.20    0.40
  -3 -10   2   -0.70    1.30
   3  10  -2    0.40    0.30
  -3  10   2    0.10    0.50
   2 -10  -2    4.90    5.90
  -2 -10   2    4.10    0.70
   2 -10  -2    3.10    0.80
  -2 -10   2    1.50    2.10
  -2 -10   2    2.60    0.60
  -2  10   2    4.90    1.10
   2  10  -2    4.00    0.50
  -1 -10   2    3.40    2.90
  -1 -10   2    5.90    0.50
   1 -10  -2    5.30    0.90
   1 -10  -2    7.90    5.50
  -1 -10   2    7.10    0.90
  -1  10   2    6.40    1.70
   0 -10  -2   84.39    2.60
   0 -10  -2   91.09    3.00
   0 -10   2   87.89    7.60
   0 -10   2   87.69    2.90
   0 -10   2   85.29    2.50
   0 -10  -2   73.89    7.40
  -1 -10  -2    6.00    0.80
  -1 -10  -2    5.70    0.60
  -1 -10  -2    1.90    3.60
   1 -10   2    5.60    0.60
   1 -10   2    4.70    0.80
   1 -10   2   -1.00    4.50
   2 -10   2   18.40    1.30
   2 -10   2   18.10    6.50
  -2 -10  -2   20.90    4.40
  -2 -10  -2   16.90    1.10
  -2 -10  -2   18.70    1.20
  -2  10  -2   17.40    1.30
   2  10   2   19.00    1.00
  -3 -10  -2   12.20    1.50
   3 -10   2   11.70    1.40
  -3 -10  -2   12.40    1.00
  -3 -10  -2   11.10    3.00
   3 -10   2    7.20    6.20
  -3  10  -2    7.50    0.70
   3  10   2    9.40    0.70
  -4 -10  -2   52.09    2.40
   4 -10   2   58.09   10.00
  -4 -10  -2   61.19    4.80
   4 -10   2   58.59    2.70
   4  10   2   52.99    2.20
   5 -10   2    6.50    6.50
  -5 -10  -2   10.30    1.40
   5  10   2    9.90    1.30
  -6 -10  -2    3.60    1.00
   6 -10   2   12.80    7.30
   6  10   2    6.70    1.30
  -7 -10  -2    3.20    1.00
   7 -10   2    2.50    1.90
   7 -10   2    4.80    6.60
   7  10   2    3.30    1.00
  -8 -10  -2   -0.90    0.70
   8 -10   2    3.50    2.60
   8 -10   2   -1.70    5.00
   8  10   2    0.20    0.90
   9 -10   2    4.00    5.90
  -9 -10  -2    4.40    1.30
   9 -10   2    0.20    2.20
   9  10   2    1.40    1.00
  10 -10   2    3.20    3.00
 -10 -10  -2    1.70    1.20
  10 -10   2   -2.00    5.20
  10  10   2    3.00    1.40
 -10 -11   2    0.00    1.00
  10 -11  -2   12.10    7.90
  10 -11  -2    5.10    2.70
  10  11  -2    3.80    1.30
   9 -11  -2    4.20    7.30
  -9 -11   2    0.10    0.70
   9 -11  -2   -2.40    2.00
   9  11  -2    1.40    0.90
   8 -11  -2   12.30    7.80
  -8 -11   2    2.10    1.00
   8 -11  -2    3.90    2.70
   8  11  -2    5.20    1.20
   7 -11  -2    4.10    6.30
  -7 -11   2    6.70    1.30
   7  11  -2    7.20    1.40
   6 -11  -2   -1.70    5.40
  -6 -11   2    0.40    0.70
   6  11  -2    0.20    0.60
  -5 -11   2    2.80    0.70
   5 -11  -2    1.20    5.70
   5  11  -2    0.30    0.50
  -4 -11   2    9.30    2.80
   4 -11  -2    6.60    1.20
  -4 -11   2    7.90    1.10
   4 -11  -2   -6.10    5.90
   4  11  -2    6.80    0.70
  -3 -11   2    3.80    2.30
  -3 -11   2    2.20    0.70
  -3 -11   2    2.00    0.90
   3 -11  -2    4.00    0.90
   3 -11  -2    3.60    5.80
   3  11  -2    2.90    0.50
  -3  11   2    2.40    0.70
   2 -11  -2    0.60    0.50
  -2 -11   2    1.00    0.60
   2 -11  -2   -4.40    4.70
  -2 -11   2    0.40    0.50
  -2 -11   2   -2.70    1.60
  -2  11   2    0.80    0.90
  -1 -11   2   22.30    1.40
  -1 -11   2   23.50    5.40
   1 -11  -2   22.80    1.40
  -1 -11   2   21.60    1.00
   1 -11  -2   21.60    6.40
   0 -11   2   12.90    1.10
   0 -11  -2   13.60    1.10
   0 -11  -2   15.60    5.80
   0 -11   2    7.60    4.40
   0 -11  -2   13.20    0.90
  -1 -11  -2   10.50    0.80
   1 -11   2    1.00    4.10
   1 -11   2    8.40    0.70
  -1 -11  -2   11.60    1.00
   1 -11   2   11.90    1.30
  -1 -11  -2    8.60    4.10
   2 -11   2   33.90    8.10
  -2 -11  -2   34.80    5.70
  -2 -11  -2   34.20    1.70
   2 -11   2   34.30    1.90
  -2 -11  -2   35.30    1.70
  -2  11  -2   32.90    1.90
   2  11   2   36.40    1.50
  -3 -11  -2   23.50    1.50
  -3 -11  -2   25.30    3.60
   3 -11   2   21.30    1.60
   3 -11   2   21.70    7.10
  -3 -11  -2   23.70    1.60
  -3  11  -2   22.10    1.30
   3  11   2   24.10    1.20
  -4 -11  -2   37.50    4.00
  -4 -11  -2   30.40    1.80
   4 -11   2   31.30    2.00
   4 -11   2   32.00    8.80
   4  11   2   34.30    1.60
  -5 -11  -2    0.70    0.60
   5 -11   2    1.40    0.90
   5 -11   2   -1.50    5.30
   5  11   2    0.60    0.50
   6 -11   2   13.10    7.20
  -6 -11  -2    7.20    1.40
   6 -11   2    8.40    2.60
   6  11   2    8.90    1.30
   7 -11   2    4.50    6.10
  -7 -11  -2    4.70    1.10
   7 -11   2    1.70    2.00
   7  11   2    4.60    1.20
   8 -11   2    2.80    7.00
  -8 -11  -2    4.40    1.20
   8 -11   2    1.10    2.60
   8  11   2    3.40    1.30
  -9 -11  -2    1.80    1.00
   9 -11   2    4.70    6.40
   9 -11   2    3.30    2.10
   9  11   2    2.80    1.20
 -10 -11  -2    2.20    1.20
  10 -11   2   -1.80    2.00
  10 -11   2   10.00    6.80
  10  11   2    2.50    1.20
   9 -12  -2    4.10    2.60
  -9 -12   2   -0.40    0.90
   9 -12  -2    6.10    7.10
   9  12  -2    2.10    1.30
  -8 -12   2   -0.60    0.70
   8 -12  -2   -4.30    5.90
   8 -12  -2    1.10    2.60
   8  12  -2   -0.60    0.90
   7 -12  -2    0.60    5.90
  -7 -12   2    0.20    0.70
   7  12  -2    1.00    0.80
  -6 -12   2    1.30    0.70
   6 -12  -2   -0.50    5.90
   6 -12  -2   -0.50    0.80
   6  12  -2    0.80    0.60
   5 -12  -2    1.60    0.80
  -5 -12   2    1.60    0.80
   5 -12  -2    2.70    6.10
  -4 -12   2    6.30    1.10
  -4 -12   2    8.20    3.00
   4 -12  -2    5.80    1.10
   4 -12  -2    9.60    6.60
   4  12  -2    5.30    0.70
   3 -12  -2    3.70    0.90
  -3 -12   2    4.30    1.00
  -3 -12   2    3.40    0.80
   3 -12  -2    5.70    6.50
  -3 -12   2    3.60    2.20
   3  12  -2    4.80    0.60
  -3  12   2    7.50    1.00
  -2 -12   2   19.90    4.30
  -2 -12   2   18.90    1.20
  -2 -12   2   19.40    1.40
   2 -12  -2   17.70    7.40
   2 -12  -2   17.00    1.40
   1 -12  -2    0.60    0.50
   1 -12  -2   -2.10    4.80
  -1 -12   2    0.10    0.50
  -1 -12   2    0.30    0.40
  -1 -12   2   -2.00    1.90
   0 -12  -2    7.20    4.90
   0 -12   2    5.20    0.70
   0 -12   2    4.40    3.90
   0 -12   2    7.00    1.00
   1 -12   2   22.20    6.40
   1 -12   2   19.10    1.40
  -1 -12  -2   18.30    1.30
  -1 -12  -2   12.80    4.40
  -1 -12  -2   16.70    1.10
   2 -12   2   36.50    2.00
   2 -12   2   33.70    7.80
  -2 -12  -2   32.20    1.80
  -2 -12  -2   39.00    1.80
  -2 -12  -2   34.60    4.90
   2  12   2   37.10    1.50
  -3 -12  -2    1.80    0.80
  -3 -12  -2    1.30    2.00
   3 -12   2    1.40    0.70
   3 -12   2   -2.90    5.30
  -3 -12  -2    1.20    0.70
   3  12   2    1.00    0.50
  -4 -12  -2    6.40    2.40
   4 -12   2    0.50    5.30
  -4 -12  -2    4.40    0.90
   4 -12   2    4.00    1.20
   4  12   2    4.50    0.70
   5 -12   2    7.10    1.30
   5 -12   2    3.80    5.20
  -5 -12  -2    6.10    1.20
   5  12   2    6.10    1.00
  -6 -12  -2    1.70    0.90
   6 -12   2    1.90    1.00
   6 -12   2    8.80    6.10
   6 -12   2    0.80    2.10
   6  12   2   -0.10    0.60
   7 -12   2    0.70    4.40
   7 -12   2   -0.50    2.00
  -7 -12  -2    2.20    0.90
   7  12   2    2.70    1.00
   8 -12   2    4.30    2.50
   8 -12   2   -3.60    5.90
  -8 -12  -2    1.30    0.90
   8  12   2    0.00    0.90
  -9 -12  -2    0.10    0.90
   9 -12   2    6.50    6.20
   9 -12   2    1.80    2.70
   9  12   2   -0.30    1.10
  -9 -13   2    0.60    1.00
   9 -13  -2   -1.20    2.40
   9  13  -2    3.40    1.30
   8 -13  -2    0.70    1.30
   8 -13  -2    0.80    6.70
  -8 -13   2    0.30    0.90
   8 -13  -2    0.50    2.30
   8  13  -2    0.60    0.90
  -7 -13   2    1.80    0.80
   7 -13  -2    2.40    1.20
   7 -13  -2    6.10    6.90
   7  13  -2    2.40    0.80
  -6 -13   2    1.70    0.90
   6 -13  -2    0.40    0.80
   6 -13  -2    6.80    7.30
   6  13  -2    0.60    0.60
  -5 -13   2    0.60    0.50
   5 -13  -2   -4.20    5.80
   5 -13  -2    1.80    0.90
   5  13  -2    1.70    0.60
   4 -13  -2    1.90    0.80
  -4 -13   2    1.70    2.00
  -4 -13   2    1.00    0.70
   4 -13  -2    2.60    5.80
   4  13  -2    0.40    0.40
   3 -13  -2    7.80    6.40
  -3 -13   2   12.90    1.40
  -3 -13   2   10.30    3.10
  -3 -13   2   10.50    1.40
  -3  13   2   12.20    1.10
   2 -13  -2    1.30    0.70
  -2 -13   2    2.20    2.50
  -2 -13   2    2.90    0.90
  -2 -13   2    4.70    0.80
   2 -13  -2    2.20    5.10
   1 -13  -2   14.00    1.20
  -1 -13   2   16.60    4.60
  -1 -13   2   14.80    1.30
  -1 -13   2   13.00    0.90
   1 -13  -2   10.50    6.20
   0 -13  -2   14.70    1.20
   0 -13  -2    7.00    5.10
   0 -13   2   11.30    0.90
   0 -13   2   12.30    1.20
   0 -13   2    7.60    4.50
  -1 -13  -2   24.80    5.70
  -1 -13  -2   24.50    1.60
   1 -13   2   27.30    1.70
  -1 -13  -2   24.60    1.30
   1 -13   2   18.00    5.90
  -2 -13  -2    3.60    2.50
   2 -13   2    5.00    1.10
  -2 -13  -2    5.40    1.00
  -2 -13  -2    5.00    1.00
   2 -13   2    4.40    4.60
   3 -13   2    2.30    4.80
  -3 -13  -2    2.50    2.40
   3 -13   2    5.30    1.10
  -3 -13  -2    4.00    0.90
  -3 -13  -2    5.70    1.10
   3  13   2    4.30    0.70
  -3  13  -2    4.70    0.80
  -4 -13  -2    1.30    0.70
   4 -13   2    0.30    5.20
  -4 -13  -2    0.00    1.60
   4 -13   2    1.60    0.90
  -4  13  -2    0.40    0.30
   4  13   2   -0.10    0.40
  -5 -13  -2    3.60    1.00
   5 -13   2    5.00    1.20
   5 -13   2    3.40    5.80
   5  13   2    4.50    0.80
   6 -13   2   -0.10    2.00
  -6 -13  -2    0.00    0.70
   6 -13   2   -1.50    5.00
   6 -13   2   -0.80    0.80
   6  13   2    0.60    0.70
  -7 -13  -2    0.80    0.80
   7 -13   2    2.20    6.60
   7 -13   2   -0.10    1.90
   7 -13   2   -0.30    0.90
   7  13   2    2.60    1.00
   8 -13   2    0.10    0.90
  -8 -13  -2    0.40    0.90
   8 -13   2    3.50    5.70
   8 -13   2   -1.10    2.10
   8  13   2    1.90    1.00
   9 -13   2    3.20    2.50
  -9 -13  -2    0.50    1.20
   9  13   2    0.90    1.30
  -9 -14   2    0.00    1.10
   9 -14  -2    2.00    1.60
   9 -14  -2   -3.10    2.30
   9 -14  -2    8.40    7.00
  -8 -14   2   -0.80    1.00
   8 -14  -2    4.80    5.90
   8 -14  -2    2.20    2.80
   8 -14  -2    1.60    1.50
   8  14  -2    1.60    1.00
   7 -14  -2   -2.70    2.00
   7 -14  -2    3.00    5.50
   7 -14  -2    1.80    1.20
  -7 -14   2    0.90    0.90
   7  14  -2    2.20    0.90
   6 -14  -2   -1.80    5.50
  -6 -14   2    4.60    1.40
   6 -14  -2    0.70    1.20
   6  14  -2    3.30    0.70
   5 -14  -2   -0.30    0.80
   5 -14  -2   -4.90    4.20
  -5 -14   2   -0.30    0.60
   5  14  -2    0.30    0.40
   4 -14  -2   -0.40    0.60
  -4 -14   2    0.20    1.90
   4 -14  -2   -3.70    4.10
  -4 -14   2    0.20    0.70
   4  14  -2    0.20    0.40
   3 -14  -2   21.20    7.50
   3 -14  -2   18.80    1.60
  -3 -14   2   14.10    3.40
  -3 -14   2   19.60    1.50
  -3 -14   2   13.70    1.20
  -3  14   2   19.70    1.50
   2 -14  -2    1.00    0.60
   2 -14  -2    0.20    4.80
  -2 -14   2    1.60    0.70
  -2 -14   2    0.70    0.60
  -2 -14   2    2.40    3.00
   1 -14  -2    0.70    0.80
  -1 -14   2    0.60    0.70
  -1 -14   2    1.50    0.80
  -1 -14   2    2.20    2.50
   0 -14  -2   -0.20    3.60
   0 -14   2    1.10    3.00
   0 -14  -2    6.40    1.30
   0 -14   2    5.60    0.80
   0 -14   2    5.50    1.10
   1 -14   2    1.40    3.80
   1 -14   2    3.50    0.90
  -1 -14  -2    2.70    0.80
  -1 -14  -2    1.00    2.80
  -2 -14  -2    2.40    0.80
  -2 -14  -2    2.70    2.40
   2 -14   2    2.60    0.90
  -2 -14  -2    5.50    0.90
   2 -14   2    2.70    4.00
  -3 -14  -2    3.80    1.00
  -3 -14  -2    2.30    2.10
  -3 -14  -2    5.20    1.30
   3 -14   2    3.80    4.70
   3 -14   2    4.70    1.10
  -3  14  -2    6.40    1.10
   3  14   2    3.70    0.70
  -4 -14  -2   -0.10    0.60
  -4 -14  -2    0.00    1.80
   4 -14   2   -5.80    4.20
   4 -14   2    0.20    0.70
  -4  14  -2    0.80    0.40
   4  14   2    0.00    0.50
   5 -14   2   -2.30    4.90
   5 -14   2    0.20    0.90
  -5 -14  -2    1.10    2.20
  -5 -14  -2    1.70    0.90
   5  14   2    1.40    0.70
  -6 -14  -2    0.70    0.80
   6 -14   2    4.70    5.60
   6 -14   2   -0.80    1.10
   6 -14   2    0.10    2.00
   6  14   2    0.10    0.70
   7 -14   2    0.10    4.90
  -7 -14  -2    0.10    0.80
   7 -14   2   -0.50    1.60
   7 -14   2    1.40    1.20
   7  14   2    1.40    0.90
   8 -14   2    1.10    2.10
   8 -14   2   10.10    7.20
   8 -14   2    1.40    1.70
  -8 -14  -2   -0.30    0.80
   8  14   2   -1.00    1.10
   9 -14   2   -1.20    2.10
   9 -14   2    0.90    1.20
  -9 -14  -2    1.70    1.20
   9 -14   2    4.00    4.70
   9  14   2    1.10    1.30
   8 -15  -2    0.80    1.40
   8 -15  -2    5.10    7.20
   8 -15  -2    2.30    2.50
  -8 -15   2    0.70    1.00
   7 -15  -2   -0.50    5.60
  -7 -15   2    2.60    1.30
   7 -15  -2    3.70    2.80
   7 -15  -2   -0.10    1.10
   7  15  -2    0.20    0.70
   6 -15  -2    1.70    1.10
   6 -15  -2    6.90    6.60
  -6 -15   2    2.60    1.00
  -5 -15   2    4.10    1.20
   5 -15  -2    3.90    1.40
   5 -15  -2    9.70    7.00
   5  15  -2    4.20    0.70
   4 -15  -2    1.60    0.80
   4 -15  -2    4.50    5.80
  -4 -15   2   -0.70    2.20
  -4 -15   2    0.90    0.70
  -3 -15   2   13.40    3.90
  -3 -15   2   12.30    1.60
   3 -15  -2   14.00    1.80
   3 -15  -2   21.60    8.10
   2 -15  -2   -3.20    4.20
  -2 -15   2    0.90    0.70
  -2 -15   2    0.50    0.70
   2 -15  -2   -0.20    0.60
  -2 -15   2    0.80    2.80
  -1 -15   2   15.30    4.30
   1 -15  -2   15.90    1.40
   1 -15  -2   17.30    6.40
  -1 -15   2   17.60    1.50
   0 -15  -2    0.30    0.60
   0 -15   2    0.90    0.70
   0 -15  -2    3.00    3.90
   0 -15   2    0.80    0.60
   0 -15   2    0.30    3.40
  -1 -15  -2    2.00    0.70
   1 -15   2    4.90    1.10
   1 -15   2    4.20    4.40
  -2 -15  -2   17.10    1.40
   2 -15   2   10.70    1.50
  -2 -15  -2   15.60    1.50
   2 -15   2   18.10    6.10
  -2 -15  -2   13.60    3.70
  -3 -15  -2    6.60    1.40
   3 -15   2    5.80    1.20
  -3 -15  -2    3.80    2.50
   3 -15   2    0.70    3.90
  -3 -15  -2    5.60    1.20
  -4 -15  -2    1.40    0.80
   4 -15   2    0.90    0.80
  -4 -15  -2    3.20    2.90
   4 -15   2    1.80    4.50
  -4  15  -2    0.80    0.50
   5 -15   2    3.80    5.50
   5 -15   2    7.30    1.60
  -5 -15  -2    7.00    3.70
  -5 -15  -2    5.00    1.20
   5  15   2    4.10    0.90
   6 -15   2    7.90    1.70
   6 -15   2    7.10    2.60
   6 -15   2    8.10    6.30
  -6 -15  -2    9.00    1.80
   6  15   2   10.70    1.30
   7 -15   2    1.60    2.50
   7 -15   2    0.00    1.10
   7 -15   2    1.50    4.30
   7  15   2    0.10    0.80
   8 -15   2   -0.40    1.10
  -8 -15  -2    0.80    1.00
   8 -15   2    4.80    4.80
   8 -15   2   -1.00    2.30
   8  15   2    1.30    1.10
   8 -16  -2    4.10    6.50
   8 -16  -2    1.50    1.40
   8 -16  -2   -1.60    2.40
  -8 -16   2   -0.50    1.00
   7 -16  -2    1.70    5.50
   7 -16  -2    0.30    1.20
   7 -16  -2    1.80    2.20
  -7 -16   2    0.50    0.90
   6 -16  -2    6.60    6.10
  -6 -16   2    4.40    1.30
   6 -16  -2    8.60    1.60
   5 -16  -2    1.10    1.00
  -5 -16   2    1.80    0.90
   5 -16  -2    7.30    6.50
  -5 -16   2    1.00    2.10
   4 -16  -2    3.10    6.10
  -4 -16   2    5.10    1.20
   4 -16  -2    8.50    1.60
  -4 -16   2   14.00    4.00
   3 -16  -2    1.20    0.80
  -3 -16   2   -1.20    2.10
  -3 -16   2    1.60    0.90
   3 -16  -2    0.40    4.40
  -2 -16   2   13.30    1.00
  -2 -16   2   14.70    4.10
   2 -16  -2   21.50    7.10
  -2 -16   2   17.10    2.00
   2 -16  -2   16.10    1.50
   1 -16  -2    1.00    0.70
   1 -16  -2    2.40    4.20
  -1 -16   2    0.70    0.80
  -1 -16   2    2.80    0.80
  -1 -16   2    2.30    2.70
   0 -16   2    3.50    3.60
   0 -16   2    1.50    0.80
   0 -16  -2    2.80    3.40
   0 -16   2    1.90    1.00
   0 -16  -2    1.60    0.80
  -1 -16  -2    0.00    0.60
   1 -16   2   -0.80    2.90
  -1 -16  -2    1.90    2.60
   1 -16   2    0.80    0.70
   2 -16   2    0.00    0.70
  -2 -16  -2    0.80    0.70
   2 -16   2   -3.30    2.90
  -2 -16  -2    2.10    1.20
  -2 -16  -2    1.80    2.40
  -3 -16  -2    1.20    2.70
  -3 -16  -2    2.80    1.00
   3 -16   2    0.10    3.90
   3 -16   2    1.40    0.90
  -4 -16  -2    4.20    2.70
  -4 -16  -2    5.90    1.30
   4 -16   2    2.60    4.30
   4 -16   2    5.10    1.40
   5 -16   2    0.60    2.00
   5 -16   2    3.70    1.40
  -5 -16  -2    1.00    3.00
   5 -16   2    0.60    4.50
  -5 -16  -2    0.40    0.80
   5  16   2    1.70    0.80
   6 -16   2    0.40    2.20
   6 -16   2    6.40    5.90
  -6 -16  -2    4.50    1.30
   6 -16   2    0.80    1.10
   6  16   2    2.50    0.90
   7 -16   2    4.70    4.80
   7 -16   2   -0.90    1.10
  -7 -16  -2   -0.50    1.00
   7 -16   2   -2.00    2.40
   7  16   2   -0.30    0.90
   7 -17  -2    1.20    1.40
  -7 -17   2    1.40    1.20
   7 -17  -2    4.90    2.80
   7 -17  -2    1.40    4.90
  -6 -17   2    1.10    1.00
   6 -17  -2    5.60    6.10
   6 -17  -2    3.40    2.70
  -5 -17   2    7.40    4.40
  -5 -17   2    7.80    1.70
   5 -17  -2    8.80    6.70
   5 -17  -2    4.10    1.30
  -4 -17   2    0.20    2.90
   4 -17  -2    4.70    4.90
  -4 -17   2    0.40    1.00
   4 -17  -2    0.90    0.90
  -3 -17   2    2.40    2.20
  -3 -17   2    3.70    1.20
   3 -17  -2    1.80    0.90
   3 -17  -2    1.10    4.60
  -2 -17   2   -0.10    0.70
   2 -17  -2   -1.40    3.30
  -2 -17   2   -1.10    1.90
   2 -17  -2    1.30    0.90
  -1 -17   2    7.10    3.30
   1 -17  -2    7.80    1.50
  -1 -17   2    5.70    1.20
   1 -17  -2    4.50    3.30
   0 -17   2    3.50    3.40
   0 -17   2    0.70    0.90
   0 -17  -2    2.10    2.90
   0 -17  -2    1.10    0.80
  -1 -17  -2    3.00    0.90
   1 -17   2    2.30    1.00
   1 -17   2    2.40    3.80
  -1 -17  -2    4.60    2.80
   2 -17   2    0.60    0.80
  -2 -17  -2    2.70    2.20
  -2 -17  -2   -0.60    0.70
   2 -17   2    2.60    4.00
  -3 -17  -2    0.20    1.80
   3 -17   2    3.90    4.50
   3 -17   2    2.30    1.00
  -3 -17  -2    0.10    0.90
   4 -17   2   11.20    5.40
  -4 -17  -2    4.20    2.90
   4 -17   2    4.60    1.40
  -4 -17  -2    5.50    1.40
   5 -17   2    4.40    1.30
   5 -17   2    6.40    4.70
  -5 -17  -2    3.30    3.20
   5 -17   2    4.10    2.30
  -5 -17  -2    4.60    1.30
  -6 -17  -2    0.70    1.20
   6 -17   2    0.00    1.20
   6 -17   2    7.80    5.90
   6 -17   2    2.10    2.30
  -7 -17  -2    3.00    1.50
   7 -17   2    4.10    4.00
   7 -17   2    1.50    2.10
   7 -17   2    3.00    1.50
   6 -18  -2    1.30    2.40
  -6 -18   2    1.20    1.00
   6 -18  -2    8.30    5.50
   6 -18  -2   -0.60    1.30
  -5 -18   2    0.40    1.10
  -5 -18   2    2.10    2.80
   5 -18  -2    1.00    4.80
  -4 -18   2    1.20    0.90
  -4 -18   2    1.90    3.30
   4 -18  -2    0.20    1.00
   4 -18  -2    3.00    5.40
   3 -18  -2    0.10    0.90
  -3 -18   2    0.70    1.90
   3 -18  -2    4.90    4.20
  -3 -18   2    0.50    0.90
   2 -18  -2    4.10    4.00
  -2 -18   2    2.10    2.10
  -2 -18   2    4.00    1.20
   2 -18  -2    4.30    1.30
   1 -18  -2   -0.50    2.80
  -1 -18   2    3.40    2.80
   1 -18  -2    0.90    0.90
  -1 -18   2    0.50    0.90
   0 -18   2    3.60    3.40
   0 -18  -2    3.90    1.20
   0 -18  -2    6.70    3.30
   0 -18   2    2.80    1.10
  -1 -18  -2    0.10    0.70
  -1 -18  -2    2.80    2.80
   1 -18   2    1.70    3.40
   1 -18   2    0.20    0.80
  -2 -18  -2    3.10    1.00
   2 -18   2    7.20    4.00
   2 -18   2    4.40    1.20
  -2 -18  -2    2.10    1.90
  -3 -18  -2    2.30    2.80
  -3 -18  -2   -0.60    0.70
   3 -18   2    1.40    1.00
   3 -18   2    1.80    3.90
  -4 -18  -2    0.90    1.00
   4 -18   2   -1.60    1.80
   4 -18   2    2.40    1.10
   4 -18   2    6.10    5.30
  -4 -18  -2    1.20    2.20
   5 -18   2    1.50    1.80
   5 -18   2    2.80    1.40
  -5 -18  -2   -0.70    1.00
  -5 -18  -2    0.60    2.90
   5 -18   2    7.20    5.00
  -6 -18  -2    2.40    1.20
   6 -18   2   -0.70    1.20
   6 -18   2    3.90    5.10
   6 -18   2   -0.10    2.00
  -5 -19   2    0.80    1.00
   5 -19  -2   -2.60    1.90
   5 -19  -2   -0.20    1.10
   5 -19  -2    5.30    5.80
   4 -19  -2    5.20    5.00
   4 -19  -2    0.30    0.80
  -4 -19   2   -1.20    0.80
  -4 -19   2    0.90    3.20
   3 -19  -2    0.60    0.90
  -3 -19   2    2.50    3.40
  -2 -19   2    4.50    3.10
   2 -19  -2    1.40    1.00
   2 -19  -2    4.50    4.00
  -2 -19   2   -1.60    0.70
  -1 -19   2   -0.20    0.80
   1 -19  -2    0.70    0.90
  -1 -19   2    4.30    3.00
   1 -19  -2   -0.90    3.40
   0 -19  -2    2.50    3.80
   0 -19   2    2.50    3.20
   0 -19   2   -0.10    1.10
   0 -19  -2    0.40    0.90
   0 -19   2    1.40    1.00
  -1 -19  -2    0.50    0.90
   1 -19   2    9.20    4.00
   1 -19   2    1.60    1.00
   1 -19   2    2.00    1.40
  -1 -19  -2    5.00    3.10
   2 -19   2    0.30    2.90
  -2 -19  -2    1.10    2.40
   2 -19   2    0.40    0.90
  -2 -19  -2    1.20    0.90
   2 -19   2   -2.50    1.30
   3 -19   2    1.30    1.60
  -3 -19  -2   -0.20    1.60
  -4 -19  -2    3.40    2.90
  -4 -19  -2    1.00    1.10
   4 -19   2    2.60    2.00
   4 -19   2    0.50    4.10
   4 -19   2    0.90    1.20
   5 -19   2    3.60    2.30
  -5 -19  -2    4.10    3.50
   5 -19   2    0.90    1.10
   5 -19   2    7.50    4.80
  -5 -19  -2    1.90    1.20
   4 -20  -2    7.10    4.10
  -4 -20   2   -0.20    1.00
  -4 -20   2    4.20    3.70
   4 -20  -2    1.00    1.20
   4 -20  -2   -1.20    2.10
  -3 -20   2    0.80    3.00
   3 -20  -2    0.80    3.60
  -3 -20   2    0.80    1.20
   3 -20  -2   -0.20    1.00
  -2 -20   2    0.10    0.90
  -2 -20   2    1.40    2.10
   2 -20  -2    0.00    0.90
   2 -20  -2    5.10    3.30
  -1 -20   2    3.50    2.60
  -1 -20   2    1.30    1.10
   1 -20  -2   -0.40    0.90
   1 -20  -2    4.10    4.20
   0 -20   2    4.10    3.30
   0 -20  -2    0.70    1.00
   0 -20  -2    2.90    3.10
   0 -20   2    0.50    1.00
   1 -20   2    2.20    1.10
  -1 -20  -2   -0.40    0.80
  -1 -20  -2    2.20    2.50
   2 -20   2    2.70    1.80
   2 -20   2    2.50    1.30
  -2 -20  -2    2.00    1.20
  -2 -20  -2    0.40    2.20
   2 -20   2    7.80    4.20
   3 -20   2    2.50    3.50
  -3 -20  -2    0.10    2.00
   3 -20   2    1.20    1.10
  -3 -20  -2    0.50    1.00
   3 -20   2   -0.40    1.90
   4 -20   2   -0.60    0.90
  -4 -20  -2    2.70    3.70
  -4 -20  -2    0.50    0.90
   4 -20   2    9.30    4.40
   4 -20   2    1.10    2.40
   2 -21  -2    1.80    1.10
  -2 -21   2    1.40    2.40
   2 -21  -2   10.60    4.40
  -2 -21   2   -0.90    1.00
  -1 -21   2    2.90    2.70
   1 -21  -2    1.20    2.90
  -1 -21   2    2.50    1.10
   1 -21  -2   -0.30    1.00
   0 -21   2   -0.60    1.10
   0 -21  -2   -3.10    0.80
   0 -21   2    1.10    2.80
   0 -21  -2    3.80    3.40
   1 -21   2   -0.20    1.30
  -1 -21  -2   -0.70    0.90
  -1 -21  -2    2.60    2.70
   1 -21   2    5.40    3.60
  -2 -21  -2    8.50    6.00
   2 -21   2    7.90    5.00
  12   0  -3    2.80    2.10
  11   0  -3   -3.20    5.30
  11   0  -3    0.50    2.10
  10   0  -3    3.20    2.50
  10   0  -3   -5.30    3.80
   9   0  -3   11.00    3.70
   9   0  -3    7.50    2.30
   8   0  -3    2.50    2.30
   8   0  -3    3.80    2.10
   7   0  -3   35.50    3.20
   7   0  -3   37.60    3.50
   6   0  -3    1.20    1.60
   6   0  -3    2.00    1.40
   5   0  -3    3.50    1.50
   5   0  -3    4.20    1.30
   5   0  -3    3.60    1.40
  -4   0   3    0.70    0.50
   4   0  -3   -0.20    1.00
   4   0  -3    1.20    0.80
   3   0  -3  583.54   13.60
  -3   0   3  572.44   13.00
   3   0  -3  588.14   13.00
   3   0  -3  580.04   14.30
   2   0  -3    0.10    0.70
  -2   0   3   -1.30    0.80
  -2   0   3    0.50    0.30
  -1   0   3   55.49    1.60
   1   0  -3   53.79    1.30
  -1   0   3   53.99    1.40
   1   0  -3   53.59    1.50
  -1   0  -3  295.77    6.50
   1   0   3  297.87    7.10
   1   0   3  294.07    6.80
  -1   0  -3  302.57    6.90
  -1   0  -3  287.17    7.00
   1   0   3  297.57    6.50
   2   0   3    1.90    1.00
  -2   0  -3    0.20    0.60
  -2   0  -3    1.10    0.80
   2   0   3    0.10    0.90
   3   0   3  252.97    6.10
  -3   0  -3  246.78    6.20
   3   0   3  250.47    7.10
  -3   0  -3  259.47    6.70
   3   0   3  256.27    7.00
   4   0   3    0.20    1.20
   4   0   3    1.90    1.20
   5   0   3   21.10    2.50
   5   0   3   21.70    2.50
   5   0   3   20.70    2.60
   6   0   3    2.00    2.30
   6   0   3   -0.70    1.40
   7   0   3   37.70    3.30
   7   0   3   45.60    4.70
   8   0   3    1.00    1.70
   8   0   3   -2.10    3.20
   9   0   3    4.80    4.20
   9   0   3   11.00    2.60
  10   0   3   -4.90    3.60
  10   0   3    0.80    1.70
  11   0   3   23.70    5.50
  11   0   3   15.40    3.40
  12  -1  -3    3.50    2.20
  12   1  -3    4.20    2.60
  11  -1  -3    6.00    2.50
  11  -1  -3   -8.30    5.30
  11   1  -3    4.80    2.30
  11   1  -3   -9.20    4.40
  10  -1  -3    0.30    1.90
  10  -1  -3   -4.40    4.10
  10   1  -3   -5.70    3.30
  10   1  -3    5.70    2.30
   9  -1  -3   -2.10    3.00
   9  -1  -3    2.80    2.10
   9   1  -3    0.70    2.40
   9   1  -3   -0.60    1.80
   8  -1  -3   19.80    3.40
   8  -1  -3   20.70    4.40
   8   1  -3   16.00    3.50
   8   1  -3   20.60    3.00
   7  -1  -3   16.10    3.40
   7  -1  -3   13.50    2.70
   7   1  -3   12.60    2.60
   7   1  -3   12.70    2.60
   6  -1  -3   11.30    2.70
   6  -1  -3   12.90    1.90
   6  -1  -3    9.20    2.30
  -6  -1   3   10.50    1.30
   6   1  -3   11.10    2.30
   6   1  -3   11.70    1.80
   5  -1  -3   10.90    1.60
   5  -1  -3   13.50    2.30
  -5  -1   3   11.60    0.90
   5   1  -3    9.70    1.90
   5   1  -3   12.00    1.50
   4  -1  -3  152.48    5.70
   4  -1  -3  147.49    4.40
  -4  -1   3  146.69    4.10
   4   1  -3  140.09    4.90
   4   1  -3  145.49    5.10
   4   1  -3  143.79    4.90
   3  -1  -3   11.00    1.40
   3  -1  -3   12.40    0.70
   3  -1  -3   12.60    1.10
  -3  -1   3   11.00    0.70
   3   1  -3   16.60    1.80
   3   1  -3   11.60    0.70
   2  -1  -3    3.10    0.60
   2  -1  -3    2.00    0.40
   2  -1  -3    3.20    0.90
  -2  -1   3    3.40    1.00
  -2  -1   3    2.80    0.40
   2   1  -3    2.20    0.80
   2   1  -3    2.80    0.40
  -2   1   3    3.30    0.70
   1  -1  -3  131.39    3.00
   1  -1  -3  129.29    3.80
  -1  -1   3  129.89    3.40
  -1  -1   3  129.29    3.00
   1   1  -3  125.69    2.90
  -1   1   3  127.79    3.70
   1   1  -3  128.99    3.40
  -1   1   3  130.19    3.00
   0  -1  -3  415.56    9.60
   0  -1   3  418.96   10.00
   1  -1   3   41.40    2.20
   1  -1   3   43.00    1.50
  -1  -1  -3   41.70    1.40
   1  -1   3   42.10    1.20
  -1  -1  -3   41.00    1.20
  -1   1  -3   42.10    1.40
   1   1   3   42.40    1.30
  -1   1  -3   40.50    2.10
  -1   1  -3   43.60    1.20
   1   1   3   42.80    1.20
  -2  -1  -3    9.50    1.20
   2  -1   3   11.50    2.10
   2  -1   3   10.70    1.30
  -2  -1  -3    6.70    0.50
  -2   1  -3    8.30    1.10
   2   1   3    6.50    1.00
   2   1   3    7.50    0.50
   2   1   3    7.00    0.50
   3  -1   3   34.60    2.10
  -3  -1  -3   34.60    1.40
   3  -1   3   36.60    1.40
  -3  -1  -3   35.10    1.90
   3  -1   3   33.80    2.80
  -3   1  -3   37.40    2.00
   3   1   3   35.50    2.00
   3   1   3   36.90    1.70
   3   1   3   36.00    1.40
  -4  -1  -3   20.20    1.10
   4  -1   3   21.00    2.60
   4  -1   3   17.90    1.80
   4   1   3   19.50    1.80
   4   1   3   20.80    1.60
  -4   1  -3   20.00    1.60
   5  -1   3    6.20    1.50
  -5  -1  -3    8.10    1.00
   5  -1   3    8.60    2.60
   5  -1   3    5.70    1.70
   5   1   3    6.60    1.60
   5   1   3   10.10    1.80
   6  -1   3   -1.50    1.30
   6  -1   3    1.60    2.50
   6   1   3    1.20    1.70
   6   1   3    0.80    1.50
   7  -1   3   -1.30    1.60
   7  -1   3    2.10    3.20
   7   1   3    3.10    2.30
   7   1   3   -2.80    1.30
   8  -1   3    1.30    3.70
   8  -1   3    2.30    1.70
   8   1   3   -0.90    3.00
   8   1   3   -0.60    1.40
   9  -1   3    0.80    1.70
   9  -1   3    1.00    4.30
   9   1   3   -3.20    3.20
   9   1   3    4.80    1.80
  10  -1   3    2.60    2.10
  10  -1   3    1.40    4.30
  10   1   3    1.40    3.70
  10   1   3    8.70    2.40
  11  -1   3    5.30    3.10
  11  -1   3    8.30    4.60
  11   1   3    3.20    2.40
  11  -2  -3    1.70    2.50
  11  -2  -3   -9.10    5.80
  11   2  -3    0.50    2.20
  10  -2  -3   -6.10    4.30
  10  -2  -3    2.40    2.10
  10   2  -3    2.00    1.70
   9  -2  -3    2.10    1.90
   9  -2  -3    1.00    3.60
   9   2  -3   -0.70    1.50
   9   2  -3   -1.70    2.00
   8  -2  -3   -0.80    2.90
   8  -2  -3   -0.40    1.80
   8   2  -3    0.40    1.50
   8   2  -3   -0.80    1.30
   7  -2  -3    2.20    2.70
   7  -2  -3    0.20    1.80
  -7  -2   3    0.60    0.60
   7   2  -3   -1.10    1.50
   7   2  -3   -1.40    1.00
  -6  -2   3    5.00    0.90
   6  -2  -3    4.70    1.20
   6  -2  -3    5.30    2.00
   6  -2  -3    6.30    2.50
   6   2  -3    5.40    1.50
   6   2  -3    4.30    1.70
  -5  -2   3   11.60    1.20
   5  -2  -3    8.00    2.20
   5  -2  -3    9.70    1.30
   5   2  -3    7.90    1.70
   5   2  -3   10.40    1.70
  -4  -2   3   32.90    1.40
   4  -2  -3   31.50    2.60
   4  -2  -3   30.40    1.60
   4   2  -3   27.80    2.20
   4   2  -3   31.20    2.10
   3  -2  -3   29.70    1.20
   3  -2  -3   31.50    2.40
  -3  -2   3   32.90    1.30
   3   2  -3   28.40    1.70
  -3   2   3   28.70    2.30
   3   2  -3   29.10    1.20
   3   2  -3   32.20    2.00
   2  -2  -3  113.39    2.70
  -2  -2   3  114.89    2.90
   2  -2  -3  112.29    4.30
  -2  -2   3  114.99    3.80
  -2   2   3  112.09    2.80
   2   2  -3  114.39    2.80
   2   2  -3  109.59    3.70
   2   2  -3  114.39    3.20
  -2   2   3  113.29    4.10
  -1  -2   3   39.20    2.00
  -1  -2   3   39.90    1.70
  -1  -2   3   37.50    1.10
   1  -2  -3   39.40    2.00
   1   2  -3   37.80    1.10
  -1   2   3   38.30    1.00
   1   2  -3   38.30    1.10
   1   2  -3   39.40    2.00
  -1   2   3   39.00    1.90
   1   2  -3   37.80    1.60
   0  -2   3  602.04   14.60
   0  -2   3  598.74   13.00
   0  -2   3  585.74   12.60
   0  -2  -3  585.44   13.80
   0   2  -3  603.94   14.60
   0   2  -3  578.74   13.00
   0   2   3  574.14   13.70
  -1  -2  -3  100.89    2.40
  -1  -2  -3   97.69    3.20
   1  -2   3   99.19    2.40
  -1  -2  -3   98.29    2.60
   1  -2   3   96.49    4.40
   1   2   3  103.09    2.60
  -1   2  -3   97.39    4.30
   1   2   3   96.59    2.40
  -1   2  -3   96.99    2.40
   1   2   3   97.89    3.10
   2  -2   3  126.39    3.10
   2  -2   3  135.99    4.00
  -2  -2  -3  127.99    3.30
   2  -2   3  129.79    5.70
  -2  -2  -3  134.09    3.80
  -2   2  -3  128.99    4.90
   2   2   3  126.49    3.60
   2   2   3  130.19    3.50
   2   2   3  125.59    3.20
  -3  -2  -3   -0.20    0.70
   3  -2   3    0.40    0.90
  -3  -2  -3    0.70    0.40
   3  -2   3    3.70    2.00
  -3   2  -3    1.90    0.90
   3   2   3    0.80    0.30
   3   2   3    0.20    0.70
  -4  -2  -3   30.90    1.40
   4  -2   3   24.90    2.10
   4  -2   3   27.70    3.30
   4   2   3   28.30    1.90
  -4   2  -3   25.30    2.00
   4   2   3   27.80    1.50
  -5  -2  -3   26.70    1.50
   5  -2   3   25.60    2.40
   5  -2   3   30.60    3.90
   5  -2   3   26.00    2.10
  -5   2  -3   30.20    2.30
   5   2   3   26.00    2.20
   5   2   3   27.50    1.90
   6  -2   3    3.40    1.50
   6  -2   3    1.70    1.70
  -6  -2  -3    1.60    0.60
   6  -2   3    8.40    3.60
   6   2   3    1.70    1.30
   6   2   3    1.20    1.30
   7  -2   3   19.40    3.10
   7  -2   3   23.70    5.30
   7   2   3   18.00    2.80
   7   2   3   20.00    3.10
   8  -2   3   -0.20    3.80
   8  -2   3    5.60    2.50
   8   2   3    3.50    2.40
   8   2   3    4.40    1.80
   9  -2   3   -1.70    1.60
   9  -2   3   -1.60    3.90
   9   2   3   -4.80    2.60
   9   2   3    3.40    1.80
  10  -2   3    1.10    4.60
  10  -2   3   -0.30    1.10
  10  -2   3    0.40    2.10
  10   2   3   -2.40    2.90
  10   2   3    0.30    1.30
  11  -2   3    7.30    4.80
  11  -2   3    2.80    1.50
  11   2   3    4.10    2.20
  11  -3  -3   -5.40    5.90
  11  -3  -3   -2.80    1.00
  11   3  -3   -9.30    4.10
  11   3  -3    2.60    2.00
  10  -3  -3   -2.10    4.70
  10  -3  -3    3.80    2.50
  10   3  -3   -0.50    3.00
  10   3  -3    3.10    2.20
   9  -3  -3   15.70    3.50
   9  -3  -3    6.60    5.00
   9   3  -3   15.50    3.00
   9   3  -3   14.90    3.20
   8  -3  -3    3.10    2.20
   8  -3  -3   -1.00    3.10
  -8  -3   3    1.40    0.80
   8   3  -3    0.80    1.20
   8   3  -3   -0.10    1.30
  -7  -3   3   17.10    1.50
   7  -3  -3   20.10    3.20
   7  -3  -3   18.50    4.50
   7  -3  -3   15.60    1.40
   7   3  -3   19.10    2.80
  -6  -3   3   25.90    1.70
   6  -3  -3   25.70    1.60
   6  -3  -3   29.80    3.80
   6   3  -3   28.70    2.60
   6   3  -3   27.20    2.30
   5  -3  -3   52.89    2.00
  -5  -3   3   51.99    2.10
   5  -3  -3   53.89    4.30
   5   3  -3   48.70    2.90
  -4  -3   3   44.20    1.70
   4  -3  -3   39.50    1.40
   4  -3  -3   40.50    3.80
   4   3  -3   37.10    2.20
   3  -3  -3   46.20    1.20
   3  -3  -3   48.20    3.30
  -3  -3   3   45.30    1.60
  -3   3   3   44.10    2.70
   3   3  -3   47.10    2.70
   3   3  -3   42.50    2.00
   3   3  -3   44.40    1.50
   3   3  -3   41.30    2.50
  -2  -3   3  381.56    8.50
  -2  -3   3  370.76    9.70
   2  -3  -3  361.06   10.80
   2   3  -3  380.36    8.70
   2   3  -3  376.26    8.40
   2   3  -3  370.06    9.70
   2   3  -3  386.06   10.40
  -2   3   3  378.26   10.50
  -1  -3   3  114.19    3.70
  -1  -3   3  112.99    2.80
  -1  -3   3  112.89    2.70
   1  -3  -3  107.79    4.50
  -1  -3   3  113.39    4.40
   1   3  -3  114.69    3.70
   1   3  -3  112.39    2.80
   1   3  -3  111.39    2.60
   1   3  -3  112.59    4.50
  -1   3   3  111.99    4.30
   0  -3   3   40.20    2.90
   0  -3  -3   40.60    1.20
   0  -3   3   41.60    1.70
   0  -3   3   43.80    1.30
   0  -3  -3   40.30    1.20
   0  -3  -3   43.90    2.90
   0   3   3   40.60    1.20
   0   3   3   43.80    2.50
   0   3  -3   40.50    1.30
   0   3  -3   42.90    3.20
   0   3   3   42.80    1.20
   0   3  -3   40.90    1.60
   1  -3   3 1166.08   28.50
   1  -3   3 1165.28   24.80
  -1  -3  -3 1182.88   26.70
  -1   3  -3 1123.19   28.10
   1   3   3 1129.79   26.40
   2  -3   3 1163.68   24.70
  -2  -3  -3 1142.29   25.30
  -2  -3  -3 1146.29   25.60
   2  -3   3 1098.79   28.80
  -2   3  -3 1141.39   24.60
   2   3   3 1176.68   25.20
  -2   3  -3 1172.88   27.90
   2   3   3 1179.88   26.20
  -3  -3  -3  438.86   10.90
   3  -3   3  423.16   13.90
  -3  -3  -3  449.36   10.30
   3  -3   3  461.95    9.90
   3   3   3  455.35   10.80
   3   3   3  449.16   10.90
   3   3   3  436.06   10.10
  -3   3  -3  441.26   12.60
   4  -3   3  320.97    7.50
   4  -3   3  330.67    9.10
   4  -3   3  302.87   11.60
  -4  -3  -3  323.77    7.90
   4   3   3  324.57    8.70
  -4   3  -3  312.87    9.80
   4   3   3  318.47    8.50
   5  -3   3  142.29    5.60
   5  -3   3  138.59    4.40
  -5  -3  -3  146.79    4.40
   5  -3   3  137.09    7.90
   5   3   3  144.59    5.20
   5   3   3  149.69    5.00
   5   3   3  145.09    4.60
   6  -3   3    6.90    1.60
   6  -3   3   12.50    4.70
   6  -3   3   10.20    2.30
  -6  -3  -3    7.30    1.20
   6   3   3    8.20    1.90
   6   3   3    7.40    1.50
   6   3   3    8.10    1.40
   7  -3   3    1.50    4.20
   7  -3   3    2.50    1.30
  -7  -3  -3    1.00    0.70
   7  -3   3    1.60    1.60
   7   3   3    0.50    1.50
   7   3   3    1.20    1.20
   7   3   3    0.80    1.30
   8  -3   3    0.50    4.40
   8  -3   3    1.10    1.70
   8   3   3   -1.50    2.00
   9  -3   3   -2.70    4.60
   9  -3   3    0.40    1.80
   9  -3   3    0.00    0.80
   9   3   3   -3.10    2.80
   9   3   3    1.00    1.20
  10  -3   3   -1.10    2.00
  10  -3   3    2.80    4.70
  10  -3   3    0.70    1.00
  10   3   3    4.00    2.40
  10   3   3    0.00    1.50
  11  -3   3    1.40    2.10
  11  -3   3   -1.80    1.00
  11  -3   3    7.80    5.20
  11   3   3    0.80    1.60
  11  -4  -3    2.90    2.90
  11  -4  -3    3.40    6.70
  11   4  -3   -1.70    1.30
  10  -4  -3    3.00    5.90
  10  -4  -3    8.60    1.20
  10  -4  -3   10.70    3.00
  10   4  -3    4.30    2.90
  10   4  -3   10.70    2.40
   9  -4  -3   -1.90    4.50
   9  -4  -3    3.80    0.80
   9  -4  -3   -1.00    0.70
   9  -4  -3   -2.80    1.80
  -9  -4   3    0.10    0.70
   9   4  -3   -2.00    1.40
   9   4  -3    1.80    1.70
   8  -4  -3    6.30    2.50
  -8  -4   3    3.20    0.90
   8  -4  -3    1.90    4.20
   8   4  -3    5.90    2.10
   8   4  -3    6.20    1.80
   7  -4  -3    3.50    2.00
   7  -4  -3    7.90    3.90
  -7  -4   3    3.30    0.90
   7  -4  -3    4.70    0.80
   7   4  -3    3.10    1.60
   7   4  -3    3.90    1.60
  -6  -4   3   57.59    2.50
   6  -4  -3   52.19    5.50
   6  -4  -3   54.29    2.00
   6   4  -3   58.59    3.40
   6   4  -3   55.49    3.80
   5  -4  -3    3.50    2.40
   5   4  -3    6.50    1.60
   5   4  -3    1.00    1.10
   4  -4  -3   44.60    4.00
  -4  -4   3   48.30    1.90
   4   4  -3   46.30    2.30
   4   4  -3   45.30    3.00
  -3  -4   3   41.80    1.70
   3  -4  -3   41.90    3.60
   3   4  -3   43.00    2.80
  -3   4   3   40.00    2.90
   3   4  -3   41.10    1.80
  -2  -4   3    4.00    1.40
  -2  -4   3    5.50    0.60
  -2  -4   3    4.10    1.10
   2  -4  -3    7.80    2.30
   2   4  -3    3.10    1.30
  -2   4   3    4.80    1.50
  -2   4   3    4.30    0.40
   2   4  -3    4.00    0.60
   2   4  -3    5.20    1.40
   2   4  -3    4.10    0.50
  -1  -4   3  309.87    9.50
   1  -4  -3  296.57   10.00
  -1  -4   3  300.87    6.90
   1  -4  -3  302.57    7.00
  -1  -4   3  311.87    8.10
  -1  -4   3  304.57    6.70
   1   4  -3  302.57    6.90
   1   4  -3  297.97    9.60
   1   4  -3  301.47    8.00
  -1   4   3  311.97    9.30
   1   4  -3  306.07    6.60
   0  -4  -3   64.39    1.80
   0  -4  -3   65.09    1.80
   0  -4   3   62.79    4.20
   0  -4   3   64.69    2.50
   0  -4   3   64.59    1.90
   0  -4  -3   64.89    4.30
   0   4   3   64.39    1.80
   0   4   3   64.49    1.80
   0   4   3   65.09    3.60
   0   4  -3   64.09    1.90
   0   4  -3   60.39    4.40
   0   4  -3   61.69    2.30
   1  -4   3   75.39    5.40
  -1  -4  -3   76.79    2.20
   1  -4   3   75.49    2.40
  -1  -4  -3   79.99    2.10
  -1  -4  -3   74.69    4.30
   1  -4   3   77.69    2.20
   1   4   3   79.09    2.10
   1   4   3   79.79    2.10
   1   4   3   78.79    4.20
  -1   4  -3   82.39    5.30
  -1   4  -3   78.29    2.30
  -2  -4  -3   17.30    1.10
   2  -4   3   16.90    0.80
   2  -4   3   20.30    4.30
  -2  -4  -3   17.70    0.90
  -2  -4  -3   16.80    1.50
   2   4   3   17.70    2.40
   2   4   3   19.00    1.00
  -2   4  -3   18.50    0.70
  -2   4  -3   19.90    2.80
   2   4   3   16.80    0.80
   3  -4   3    1.90    2.60
  -3  -4  -3    0.60    0.70
  -3  -4  -3    0.30    0.30
   3  -4   3    0.00    0.20
   3   4   3   -1.40    1.00
  -3   4  -3   -0.60    1.10
   3   4   3    0.10    0.50
   4  -4   3    8.80    3.80
  -4  -4  -3    3.80    0.70
   4  -4   3    3.80    0.40
   4   4   3    3.60    1.00
   4   4   3    5.00    1.20
   5  -4   3   63.99    6.60
   5  -4   3   58.79    2.30
  -5  -4  -3   63.49    2.40
   5  -4   3   58.89    1.90
   5  -4   3   56.89    3.50
   5   4   3   57.99    3.00
   5   4   3   57.69    3.00
   6  -4   3   28.80    3.50
   6  -4   3   21.70    1.60
   6  -4   3   22.40    1.20
   6  -4   3   33.30    6.60
  -6  -4  -3   27.40    1.70
   6   4   3   26.00    2.10
   6   4   3   25.50    1.80
   6   4   3   21.40    2.20
   7  -4   3   30.50    6.70
   7  -4   3   29.30    3.80
  -7  -4  -3   26.80    1.80
   7  -4   3   23.40    1.40
   7   4   3   23.20    2.10
   7   4   3   26.10    2.60
   7   4   3   25.00    2.20
  -8  -4  -3    4.10    1.10
   8  -4   3    3.70    4.90
   8  -4   3    5.20    1.00
   8  -4   3    6.20    1.20
   8  -4   3    3.60    2.30
   8   4   3    0.10    1.90
   8   4   3    7.90    1.70
   9  -4   3    0.40    0.70
   9  -4   3    1.80    1.60
   9  -4   3    3.60    5.00
   9   4   3   -4.20    2.00
   9   4   3    2.10    1.70
  10  -4   3    1.10    2.10
  10  -4   3   -4.90    3.90
  10   4   3    0.50    1.60
  11  -4   3    2.00    2.00
  11  -4   3   10.50    5.20
  11   4   3    0.40    1.60
  11  -5  -3   -4.00    5.80
  11  -5  -3    0.10    2.00
  11   5  -3    1.80    1.80
  10  -5  -3   -3.40    5.80
  10  -5  -3    3.40    2.80
  10   5  -3    2.60    1.70
  10   5  -3   -3.10    2.30
  -9  -5   3   17.70    2.10
   9  -5  -3   24.90    4.10
   9  -5  -3   11.90    6.40
   9   5  -3   15.70    2.50
   9   5  -3   20.50    2.60
   8  -5  -3    4.60    0.50
   8  -5  -3    3.20    2.10
   8  -5  -3    4.30    0.50
   8  -5  -3    6.40    5.10
  -8  -5   3    2.90    1.00
   8   5  -3    3.00    1.40
   8   5  -3    2.80    1.70
   7  -5  -3   14.60    5.20
  -7  -5   3   13.50    1.60
   7   5  -3   14.10    2.40
  -6  -5   3    1.50    0.60
   6  -5  -3    2.20    3.30
   6   5  -3    1.40    1.40
   6   5  -3   -0.20    1.30
   5  -5  -3  130.39    8.10
  -5  -5   3  125.79    3.90
   5   5  -3  115.69    5.70
   5   5  -3  124.49    4.50
   4  -5  -3    2.80    2.50
  -4  -5   3    0.60    0.40
   4   5  -3    0.20    1.00
   4   5  -3   -0.20    0.70
  -3  -5   3    8.70    0.70
   3  -5  -3   12.10    3.20
   3   5  -3    9.00    1.10
   2  -5  -3   19.40    3.40
  -2  -5   3   13.00    1.70
  -2  -5   3   12.50    0.70
  -2  -5   3   11.90    0.90
   2   5  -3   13.00    0.70
   2   5  -3   14.60    2.00
   2   5  -3   17.40    2.80
   2   5  -3   13.40    0.70
  -2   5   3   13.20    0.70
  -2   5   3   16.50    2.70
   1  -5  -3    1.10    0.30
  -1  -5   3    1.00    0.30
  -1  -5   3    0.30    0.20
  -1  -5   3   -1.10    0.90
  -1  -5   3   -0.80    1.10
   1  -5  -3    7.40    3.10
   1  -5  -3    0.80    0.30
   1   5  -3    0.50    0.30
   1   5  -3    1.70    0.20
  -1   5   3    2.70    1.70
  -1   5   3   -0.30    0.80
   1   5  -3   -0.40    2.00
   1   5  -3    0.10    1.00
   0  -5  -3   47.40    4.50
   0  -5   3   44.10    1.50
   0  -5   3   45.70    2.30
   0  -5  -3   43.20    1.40
   0  -5   3   43.50    1.20
   0  -5   3   39.20    4.00
   0  -5  -3   44.30    1.40
   0   5  -3   43.30    4.40
   0   5  -3   44.30    1.50
   0   5   3   46.80    1.40
   0   5  -3   41.40    2.00
   0   5   3   48.20    3.60
  -1  -5  -3  182.98    4.40
  -1  -5  -3  178.78    4.40
   1  -5   3  186.78    4.60
  -1  -5  -3  172.88    7.30
   1  -5   3  189.48    5.00
   1  -5   3  184.68    8.80
  -1   5  -3  184.58    8.40
   1   5   3  184.98    4.40
   1   5   3  178.18    7.20
   1   5   3  175.48    4.40
  -1   5  -3  180.38    4.70
   2  -5   3   27.20    5.10
  -2  -5  -3   25.80    1.10
  -2  -5  -3   23.40    1.20
  -2  -5  -3   24.80    2.10
   2  -5   3   23.80    1.20
  -2   5  -3   23.70    0.90
   2   5   3   26.00    3.00
  -2   5  -3   21.70    3.20
   2   5   3   23.30    1.00
   2   5   3   25.80    1.10
  -3  -5  -3   -0.30    0.70
  -3  -5  -3    0.30    0.50
   3  -5   3   -2.00    3.20
  -3  -5  -3    0.40    0.30
   3  -5   3   -0.40    0.30
   3   5   3   -0.50    0.30
   3   5   3   -0.80    1.60
   4  -5   3   47.10    1.30
   4  -5   3   42.80    5.60
  -4  -5  -3   47.70    1.90
   4   5   3   46.60    2.30
   4   5   3   48.60    3.20
   5  -5   3   91.99    8.30
   5  -5   3   91.19    4.50
   5  -5   3   91.39    2.30
  -5  -5  -3   87.69    3.20
   5  -5   3   85.39    2.40
   5   5   3   90.59    3.70
   5   5   3   92.19    4.20
   6  -5   3   31.10    1.50
   6  -5   3   29.10    3.00
   6  -5   3   38.90    7.50
   6  -5   3   30.60    1.20
  -6  -5  -3   31.10    1.90
   6   5   3   39.00    2.80
   6   5   3   35.60    2.50
   6   5   3   30.50    1.90
   7  -5   3   -0.40    1.60
  -7  -5  -3    0.50    0.70
   7  -5   3    1.50    4.70
   7  -5   3    1.70    0.70
   7  -5   3    0.90    0.40
   7   5   3   -1.40    1.00
   7   5   3    0.50    0.80
  -8  -5  -3    0.30    0.50
   8  -5   3    1.20    0.70
   8  -5   3    4.50    5.40
   8  -5   3    0.80    0.50
   8  -5   3    0.80    2.00
   8   5   3   -1.80    1.30
   9  -5   3    5.80    0.80
   9  -5   3    3.20    0.60
  -9  -5  -3    2.60    1.10
   9  -5   3    0.30    1.90
   9  -5   3   -2.90    5.00
   9   5   3   -0.20    1.30
  10  -5   3    2.10    5.10
  10  -5   3   -2.10    1.60
  10   5   3    1.60    1.70
  11  -5   3    2.20    2.10
  11  -5   3    4.30    6.20
  11   5   3    3.60    1.70
  11  -6  -3    3.10    2.70
  11   6  -3    1.50    1.70
  10  -6  -3    4.00    2.50
 -10  -6   3    0.60    1.00
  10  -6  -3   -4.30    5.80
  10   6  -3    4.10    1.90
   9  -6  -3    0.70    2.10
   9  -6  -3   -0.50    5.80
  -9  -6   3    1.50    0.90
   9   6  -3    0.60    1.40
   9   6  -3    1.20    1.30
   8  -6  -3    2.20    5.20
  -8  -6   3    0.20    0.70
   8  -6  -3    1.60    2.50
   8   6  -3    3.90    1.60
   8   6  -3    2.20    1.40
   7  -6  -3    4.20    4.50
   7   6  -3    2.90    1.40
   6  -6  -3   36.20    6.90
  -6  -6   3   36.70    2.00
   6   6  -3   30.90    2.40
   6   6  -3   35.30    3.50
   5  -6  -3    0.60    3.60
  -5  -6   3    0.50    0.40
   5   6  -3    0.60    1.30
   5   6  -3   -1.70    0.80
  -4  -6   3   32.80    1.60
   4  -6  -3   37.80    5.00
   4   6  -3   32.90    3.10
   4   6  -3   31.50    1.80
   3  -6  -3   94.09    6.80
  -3  -6   3  106.89    3.10
  -3  -6   3  100.89    4.90
   3   6  -3  107.69    3.10
   3   6  -3  102.79    5.60
  -2  -6   3   38.30    1.50
   2  -6  -3   36.00    4.60
   2  -6  -3   36.60    1.50
  -2  -6   3   34.30    2.90
  -2  -6   3   36.40    1.40
   2   6  -3   35.20    3.40
  -2   6   3   36.40    1.40
   2   6  -3   36.60    1.20
   1  -6  -3   13.00    0.80
   1  -6  -3   11.20    0.80
  -1  -6   3   15.50    2.00
  -1  -6   3   11.50    0.50
  -1  -6   3   11.90    0.70
   1  -6  -3   20.50    4.20
  -1  -6   3   15.00    3.00
   1   6  -3   14.60    3.40
  -1   6   3   17.40    3.10
   1   6  -3   11.60    0.50
   1   6  -3   14.30    1.90
   1   6  -3   12.50    0.80
  -1   6   3   11.00    1.20
   0  -6   3    7.30    0.40
   0  -6   3    6.90    0.60
   0  -6   3    9.10    3.20
   0  -6  -3    7.40    0.50
   0  -6  -3    7.80    0.60
   0  -6  -3   10.30    3.60
   0  -6   3    6.70    1.50
   0   6  -3    6.60    3.20
   0   6  -3    7.10    1.50
   0   6   3    9.30    2.60
   0   6   3    7.40    0.60
   0   6   3    9.60    1.60
   0   6   3    7.50    0.50
   0   6  -3    7.00    0.60
  -1  -6  -3   97.79    2.70
  -1  -6  -3   95.59    5.60
   1  -6   3   95.99    3.40
   1  -6   3   97.09    6.70
  -1  -6  -3   95.59    2.60
   1  -6   3   98.59    2.90
  -1   6  -3   92.19    3.00
   1   6   3   94.09    2.70
   1   6   3   99.89    5.70
   1   6   3   97.49    2.60
  -2  -6  -3   56.19    3.70
   2  -6   3   57.29    6.00
  -2  -6  -3   60.19    2.00
   2  -6   3   58.99    2.20
  -2  -6  -3   55.59    2.10
  -2   6  -3   59.29    1.80
   2   6   3   60.79    1.90
   2   6   3   58.49    4.60
  -3  -6  -3    1.70    0.80
  -3  -6  -3    1.80    1.10
   3  -6   3    1.50    0.50
   3  -6   3    2.80    3.70
  -3  -6  -3    2.40    0.50
   3   6   3    1.60    2.20
  -3   6  -3    1.80    0.30
   3   6   3    2.50    0.60
  -4  -6  -3   70.59    2.60
   4  -6   3   68.59    7.30
   4   6   3   74.49    2.90
   4   6   3   68.29    4.50
   5  -6   3    3.50    2.00
   5  -6   3    8.80    5.50
  -5  -6  -3    5.90    1.00
   5   6   3    4.80    2.20
   5   6   3    6.10    1.30
  -6  -6  -3    1.40    0.70
   6  -6   3   -1.10    1.70
   6  -6   3    1.20    5.60
   6   6   3    4.20    1.90
   6   6   3    0.40    0.90
   7  -6   3    1.70    2.30
   7  -6   3    2.80    5.10
  -7  -6  -3    1.70    0.70
   7   6   3    1.80    0.80
   7   6   3    2.70    1.30
   8  -6   3    3.10    2.00
  -8  -6  -3    2.10    1.00
   8  -6   3    0.10    5.40
   8   6   3    1.70    1.30
   9  -6   3    3.00    2.20
  -9  -6  -3    8.60    1.60
   9   6   3    8.50    2.10
  10  -6   3   -0.30    4.80
  10  -6   3    1.20    2.80
 -10  -6  -3    1.30    1.10
  10   6   3    1.10    1.50
  11  -6   3    4.10    4.90
  11  -6   3    3.00    2.30
  11   6   3    3.90    1.70
  11  -7  -3   -1.90    6.80
  11  -7  -3    1.00    2.80
  11   7  -3    3.60    1.70
 -10  -7   3    1.10    1.00
  10  -7  -3   -3.30    2.10
  10  -7  -3   -7.30    6.20
  10   7  -3    1.00    1.30
  10   7  -3   -2.50    2.10
  -9  -7   3    1.90    1.00
   9  -7  -3   -5.30    5.70
   9  -7  -3   -0.60    2.20
   9   7  -3    1.90    1.30
   8  -7  -3   -2.10    1.30
  -8  -7   3    0.00    0.60
   8  -7  -3    8.00    6.50
   8   7  -3   -0.90    0.80
   8   7  -3   -0.30    1.00
  -7  -7   3    5.40    1.10
   7  -7  -3    7.30    5.20
   7   7  -3    5.80    1.40
  -6  -7   3    0.30    0.60
   6  -7  -3    3.20    5.30
   6   7  -3   -0.80    0.80
  -5  -7   3    7.90    1.00
   5  -7  -3   10.70    5.50
   5   7  -3    9.70    1.40
   4  -7  -3    3.50    4.20
  -4  -7   3    1.10    0.50
   4   7  -3   -0.10    0.50
   4   7  -3    0.20    1.80
  -3  -7   3   11.10    2.40
  -3  -7   3   13.00    0.90
  -3  -7   3   11.60    1.30
   3  -7  -3   22.50    5.80
   3   7  -3    9.60    0.80
   3   7  -3   13.00    3.10
  -2  -7   3  267.17    6.50
  -2  -7   3  265.57    6.30
  -2  -7   3  255.07    9.80
   2  -7  -3  254.27   11.80
   2  -7  -3  263.37    6.60
   2   7  -3  257.87   10.70
  -2   7   3  266.17    6.50
   2   7  -3  264.37    6.00
  -1  -7   3    0.10    0.30
  -1  -7   3    0.40    0.20
   1  -7  -3    0.30    0.30
   1  -7  -3    0.70    0.30
   1  -7  -3   -0.70    2.90
  -1  -7   3   -1.10    1.70
  -1   7   3    1.40    0.90
   0  -7  -3  130.89    7.90
   0  -7   3  138.49    8.90
   0  -7  -3  130.79    3.90
   0  -7   3  140.49    3.80
   0  -7   3  139.09    3.30
   0  -7  -3  138.69    3.60
   0   7   3  148.09    4.90
   0   7  -3  131.69    4.50
  -1  -7  -3   24.30    4.50
   1  -7   3   16.70    4.60
   1  -7   3   15.30    1.60
   1  -7   3   13.40    0.90
  -1  -7  -3   16.40    0.80
  -1  -7  -3   15.50    0.90
   1   7   3   22.20    4.20
   1   7   3   15.20    0.80
  -1   7  -3   13.60    1.20
  -2  -7  -3    1.70    0.50
   2  -7   3    0.60    0.40
  -2  -7  -3   -0.70    1.30
   2  -7   3   -0.80    3.30
  -2  -7  -3    1.50    0.40
   2   7   3   -1.40    2.70
   2   7   3    1.00    0.30
  -2   7  -3    1.50    0.50
  -3  -7  -3   10.80    0.80
  -3  -7  -3   10.70    2.10
   3  -7   3   15.70    5.30
  -3  -7  -3   12.00    1.40
  -3   7  -3    9.20    0.50
   3   7   3    9.90    0.80
   3   7   3   12.50    3.40
   4  -7   3   27.00    7.50
  -4  -7  -3   31.80    1.60
   4   7   3   33.00    5.20
   4   7   3   27.90    1.60
  -5  -7  -3   76.99    3.00
   5  -7   3   76.39    9.30
   5   7   3   80.39    3.30
   5   7   3   76.99    5.20
   6  -7   3   97.49    5.20
  -6  -7  -3   97.79    3.70
   6  -7   3  101.49   10.40
   6   7   3  102.49    4.10
   6   7   3   92.19    5.50
  -7  -7  -3    3.20    1.00
   7  -7   3    2.70    5.70
   7  -7   3    5.10    2.40
   7   7   3    6.30    2.30
   7   7   3    2.70    0.90
   7   7   3    1.10    1.00
  -8  -7  -3    2.10    0.90
   8  -7   3    2.20    2.20
   8  -7   3    1.60    6.00
   8   7   3    3.50    1.50
   8   7   3   -0.30    0.90
   9  -7   3   -1.60    4.60
  -9  -7  -3    1.30    0.90
   9  -7   3    4.00    2.60
   9   7   3    2.50    1.20
  10  -7   3    1.20    1.90
  10  -7   3   12.60    6.50
 -10  -7  -3    0.80    0.90
  10   7   3    4.20    1.70
  11  -7   3    4.20    2.70
  11  -7   3   14.90    6.10
  11   7   3    2.80    1.60
  11  -8  -3    7.40    3.20
  11  -8  -3    4.30    7.30
 -11  -8   3    0.20    1.00
  11   8  -3    2.70    1.50
 -10  -8   3    1.20    0.90
  10  -8  -3    5.50    7.10
  10  -8  -3    7.70    2.90
  10   8  -3    3.70    1.50
   9  -8  -3    1.70    2.40
  -9  -8   3   -0.50    0.70
   9  -8  -3    1.90    6.60
   9   8  -3    0.00    0.80
   8  -8  -3   -0.10    1.90
  -8  -8   3    1.20    0.70
   8  -8  -3    3.40    6.50
   8   8  -3    0.20    0.90
   7  -8  -3    6.00    5.80
  -7  -8   3   -0.40    0.50
   7   8  -3    1.30    0.90
  -6  -8   3    2.60    0.70
   6  -8  -3    6.40    5.50
   6   8  -3    1.70    0.80
   5  -8  -3   18.00    6.70
  -5  -8   3   18.80    1.40
   5   8  -3   20.10    1.50
   4  -8  -3   15.90    5.90
  -4  -8   3   12.90    1.00
   4   8  -3   11.30    0.90
  -3  -8   3   24.80    1.30
  -3  -8   3   27.70    2.90
   3  -8  -3   27.50    6.20
  -3  -8   3   24.20    1.50
   3  -8  -3   27.20    1.50
  -3   8   3   24.20    0.90
   3   8  -3   26.60    1.10
   2  -8  -3    0.60    0.40
   2  -8  -3    3.60    4.30
  -2  -8   3   -0.60    1.20
  -2  -8   3    0.20    0.30
  -2  -8   3    0.20    0.50
  -2   8   3    0.00    0.70
   2   8  -3    0.30    0.20
   1  -8  -3   14.40    0.90
   1  -8  -3   13.60    0.90
  -1  -8   3   18.20    4.00
   1  -8  -3   19.80    5.50
  -1  -8   3   15.20    0.90
  -1  -8   3   14.20    0.70
  -1   8   3   16.10    2.10
   0  -8   3   72.29    6.10
   0  -8   3   70.99    2.40
   0  -8  -3   70.19    2.30
   0  -8   3   68.69    1.90
   0  -8  -3   65.59    6.30
   0   8   3   70.39    3.30
   0   8  -3   68.69    3.10
   1  -8   3   37.50    5.40
  -1  -8  -3   32.20    4.80
  -1  -8  -3   35.60    1.40
  -1  -8  -3   37.70    1.50
   1  -8   3   39.30    1.70
   1   8   3   37.20    1.40
  -1   8  -3   34.30    1.90
   2  -8   3   36.20    1.70
  -2  -8  -3   34.30    2.20
   2  -8   3   40.80    7.20
  -2  -8  -3   35.30    1.50
  -2  -8  -3   33.40    3.60
   2   8   3   37.60    6.10
   2   8   3   37.10    1.40
  -2   8  -3   36.40    1.60
  -3  -8  -3   43.70    1.80
   3  -8   3   45.20    8.40
  -3  -8  -3   45.40    2.20
  -3  -8  -3   43.40    3.40
   3   8   3   44.50    1.80
  -3   8  -3   43.00    1.40
   3   8   3   37.40    5.00
  -4  -8  -3    6.10    0.90
   4  -8   3    4.40    5.40
  -4  -8  -3    5.60    1.70
   4   8   3    6.70    3.60
   4   8   3    7.00    1.00
   5  -8   3   52.19    9.20
  -5  -8  -3   45.40    2.20
   5   8   3   38.70    4.70
   5   8   3   48.10    2.30
  -6  -8  -3    4.90    1.10
   6  -8   3    5.50    2.30
   6  -8   3    5.80    5.60
   6   8   3    4.30    1.20
   7  -8   3    0.20    2.00
   7  -8   3    3.40    5.60
  -7  -8  -3    0.00    0.70
   7   8   3    1.90    1.00
   7   8   3   -3.00    2.50
   8  -8   3    4.90    6.50
   8  -8   3    4.30    2.60
  -8  -8  -3    3.10    1.20
   8   8   3    5.50    1.50
   9  -8   3    2.30    5.60
   9  -8   3   -0.30    2.20
  -9  -8  -3   -0.80    0.70
   9   8   3    2.40    1.00
  10  -8   3    0.60    1.90
  10  -8   3    2.20    5.10
  10   8   3    2.90    1.50
  11  -8   3    2.60    3.30
  11  -8   3    9.30    5.50
 -11  -8  -3   -1.90    1.10
  11   8   3    0.80    1.40
  10  -9  -3    3.60    6.70
 -10  -9   3   -0.40    1.00
  10  -9  -3   -0.10    3.00
  10   9  -3    1.40    1.10
  -9  -9   3    0.40    0.80
   9  -9  -3   -1.70    7.10
   9  -9  -3   -2.00    1.90
   9   9  -3    0.90    1.00
   8  -9  -3    8.40    7.00
  -8  -9   3    4.60    1.20
   8  -9  -3    3.80    2.50
   8   9  -3    6.60    1.50
   7  -9  -3    0.00    5.50
  -7  -9   3    0.00    0.60
   7   9  -3    1.30    0.80
   6  -9  -3    1.50    5.20
  -6  -9   3    1.60    0.70
   6   9  -3    1.10    0.60
   5  -9  -3    6.00    5.90
  -5  -9   3    6.60    1.10
   5   9  -3    7.40    1.10
   4  -9  -3    7.30    5.80
  -4  -9   3   -0.50    1.20
   4   9  -3    0.70    0.40
   3  -9  -3    2.70    0.70
  -3  -9   3    0.40    0.80
   3  -9  -3    3.20    5.30
  -3  -9   3    1.90    0.50
  -3  -9   3    2.10    1.60
  -3   9   3    1.00    0.50
   3   9  -3    1.90    0.40
   2  -9  -3    3.80    4.80
  -2  -9   3   -2.50    1.10
  -2  -9   3    0.00    0.30
   2  -9  -3   -0.40    0.30
  -2  -9   3    0.50    0.50
  -2   9   3   -1.60    0.70
   2   9  -3    0.10    0.20
  -1  -9   3    7.80    0.70
  -1  -9   3    2.60    2.80
   1  -9  -3    5.80    0.60
   1  -9  -3    8.20    1.00
  -1  -9   3    6.50    0.50
   1  -9  -3    8.10    4.70
  -1   9   3    8.70    1.60
   0  -9  -3   27.50    1.40
   0  -9   3   29.90    6.10
   0  -9   3   27.80    1.10
   0  -9  -3   28.70    1.20
   0  -9   3   29.50    1.40
   0  -9  -3   43.20    7.10
  -1  -9  -3   11.20    0.80
   1  -9   3   12.60    1.00
  -1  -9  -3   11.20    0.90
   1  -9   3    8.90    4.70
  -1  -9  -3    9.10    3.70
   1  -9   3   11.90    0.80
   1   9   3   11.20    0.80
  -1   9  -3   14.50    1.70
   2  -9   3    0.30    0.50
  -2  -9  -3   -0.60    1.90
   2  -9   3    0.40    4.30
  -2  -9  -3    0.90    0.40
  -2  -9  -3    0.40    0.40
   2   9   3    0.70    0.30
  -2   9  -3    0.60    0.60
  -3  -9  -3   37.60    4.20
   3  -9   3   41.30    1.90
   3  -9   3   30.10    7.40
  -3  -9  -3   36.00    1.70
  -3  -9  -3   30.80    1.80
  -3   9  -3   32.70    1.40
   3   9   3   36.60    1.60
   4  -9   3   28.80    7.80
  -4  -9  -3   34.10    3.20
  -4  -9  -3   27.70    1.60
   4   9   3   28.30    1.50
  -5  -9  -3    7.00    1.30
   5  -9   3    4.90    6.00
   5   9   3    8.50    1.20
   5   9   3    4.00    3.90
   6  -9   3    0.10    5.50
  -6  -9  -3    4.50    1.00
   6  -9   3    0.80    1.90
   6   9   3    4.50    1.00
   6   9   3   -4.20    3.00
   7  -9   3   -0.10    1.70
   7  -9   3   -1.10    6.00
  -7  -9  -3    0.00    0.60
   7   9   3   -0.40    0.70
   8  -9   3   -1.30    5.30
   8  -9   3    3.90    2.40
  -8  -9  -3    0.30    0.70
   8   9   3    0.40    0.90
   9  -9   3    4.30    5.30
  -9  -9  -3   -1.00    0.60
   9  -9   3    0.90    2.80
   9   9   3    1.40    1.10
 -10  -9  -3   -0.70    0.90
  10  -9   3    4.50    5.70
  10  -9   3    1.70    2.70
  10   9   3    1.70    1.30
  10 -10  -3   -3.90    2.30
  10 -10  -3    6.40    7.50
 -10 -10   3   -1.10    1.00
  10  10  -3    0.80    1.20
  -9 -10   3    3.90    1.20
   9 -10  -3    4.60    2.60
   9 -10  -3    4.90    8.20
   9  10  -3    3.50    1.30
   9  10  -3    3.60    1.90
   8 -10  -3    1.40    2.50
  -8 -10   3    1.50    0.90
   8 -10  -3   -1.50    5.30
   8  10  -3    1.90    0.90
  -7 -10   3    0.60    0.70
   7 -10  -3    2.80    6.80
   7  10  -3   -0.10    0.70
  -6 -10   3    9.40    1.40
   6 -10  -3   12.00    6.90
   6  10  -3    9.50    1.20
  -5 -10   3   16.60    1.30
   5 -10  -3   22.40    7.70
   5  10  -3   15.50    1.20
  -4 -10   3    5.50    0.90
   4 -10  -3    5.90    1.10
  -4 -10   3    2.70    1.70
   4 -10  -3    8.80    6.10
   4  10  -3    5.70    0.70
  -3 -10   3    6.20    1.00
  -3 -10   3    5.20    2.40
   3 -10  -3    8.40    6.00
  -3 -10   3    5.90    1.10
   3 -10  -3    4.80    0.90
   3  10  -3    4.50    0.40
  -3  10   3    6.30    0.80
  -2 -10   3    2.20    0.70
  -2 -10   3    1.40    0.50
   2 -10  -3    1.10    5.40
   2 -10  -3    0.60    0.50
  -2 -10   3   -1.60    1.60
  -2  10   3    0.20    0.80
   2  10  -3    1.10    0.30
  -1 -10   3   10.00    0.90
  -1 -10   3    8.50    0.60
  -1 -10   3    6.70    3.40
   1 -10  -3   14.10    6.00
   1 -10  -3    8.60    1.00
  -1  10   3    9.90    1.90
   0 -10   3   14.10    0.80
   0 -10  -3   14.70    1.00
   0 -10   3   15.60    1.10
   0 -10  -3   15.10    0.90
   0 -10  -3   21.10    6.30
   0 -10   3   16.70    5.10
  -1 -10  -3   38.70    6.50
   1 -10   3   31.60    1.30
   1 -10   3   32.80    6.70
  -1 -10  -3   32.10    1.40
   1 -10   3   32.00    1.60
  -1 -10  -3   31.40    1.50
   1  10   3   33.60    1.40
   2 -10   3    0.40    0.40
   2 -10   3   -8.40    4.10
  -2 -10  -3    0.50    0.60
  -2 -10  -3   -1.20    2.00
  -2 -10  -3    0.50    0.40
  -2  10  -3    1.00    0.60
   2  10   3    1.00    0.40
   3 -10   3   24.60    7.90
  -3 -10  -3   16.90    1.20
  -3 -10  -3   20.90    1.60
   3 -10   3   20.90    1.50
  -3  10  -3   21.40    1.10
   3  10   3   23.80    1.20
  -4 -10  -3    5.10    1.00
   4 -10   3    1.70    5.50
  -4 -10  -3    5.30    2.20
   4 -10   3    4.70    1.00
   4  10   3    5.30    0.80
  -5 -10  -3   29.20    1.90
   5 -10   3   32.90    8.70
   5  10   3   29.10    1.80
  -6 -10  -3    2.70    0.90
   6 -10   3    2.10    6.10
   6  10   3    1.60    0.80
   7 -10   3   21.40    7.50
  -7 -10  -3   24.00    1.90
   7 -10   3   28.00    4.10
   7  10   3   20.20    1.70
   7  10   3    9.60    3.90
  -8 -10  -3   -0.40    0.60
   8 -10   3    7.10    6.40
   8 -10   3   -0.10    2.00
   8  10   3    2.10    1.20
   8  10   3   -0.20    0.80
  -9 -10  -3    0.80    0.90
   9 -10   3    3.30    2.40
   9 -10   3   -0.90    5.80
   9  10   3    0.00    1.00
  10 -10   3    1.40    2.40
  10 -10   3    4.60    5.70
 -10 -10  -3    0.90    1.20
  10  10   3    2.40    1.30
  10 -11  -3   -1.20    2.50
 -10 -11   3   -0.30    1.00
  10 -11  -3    0.70    7.00
  10  11  -3    2.30    1.20
   9 -11  -3    1.20    6.40
   9 -11  -3   -0.60    2.30
  -9 -11   3   -0.60    0.80
   9  11  -3    2.90    1.10
  -8 -11   3    1.40    1.00
   8 -11  -3   -1.00    2.10
   8 -11  -3   -3.00    6.10
   8  11  -3    1.90    0.90
   7 -11  -3   13.70    7.70
  -7 -11   3    5.70    1.30
   7  11  -3    9.70    1.50
   6 -11  -3    0.10    6.70
  -6 -11   3    0.80    0.70
   6  11  -3    0.20    0.60
   5 -11  -3   38.70    8.90
  -5 -11   3   33.00    2.00
   5 -11  -3   29.30    2.30
  -4 -11   3    0.20    0.50
   4 -11  -3   -0.30    0.50
  -4 -11   3    0.70    1.30
   4 -11  -3   -1.70    5.80
   4  11  -3    0.60    0.40
  -3 -11   3   25.10    3.50
   3 -11  -3   27.10    1.70
   3 -11  -3   30.60    8.30
  -3 -11   3   26.30    1.60
  -3 -11   3   24.80    1.50
   3  11  -3   26.50    1.10
  -3  11   3   26.60    1.40
  -2 -11   3   14.60    4.00
  -2 -11   3   12.30    0.90
  -2 -11   3   11.50    1.30
   2 -11  -3    7.00    5.90
   2 -11  -3   12.40    1.40
  -2  11   3   11.70    1.60
  -1 -11   3   59.99    2.40
  -1 -11   3   59.19    6.00
  -1 -11   3   57.99    1.90
   1 -11  -3   54.99    7.80
   1 -11  -3   60.29    2.40
   0 -11  -3    2.80    0.60
   0 -11  -3    2.60    0.60
   0 -11   3   -2.10    3.60
   0 -11   3    3.20    0.70
   0 -11  -3   -0.80    4.70
   1 -11   3   16.90    1.30
  -1 -11  -3   16.80    1.20
  -1 -11  -3   17.10    5.20
   1 -11   3   15.90    6.10
   1 -11   3   15.10    0.90
  -1 -11  -3   16.70    1.00
   2 -11   3    9.50    1.30
  -2 -11  -3    7.90    3.30
   2 -11   3    8.60    5.90
  -2 -11  -3   10.20    0.90
  -2 -11  -3    9.00    1.10
   2  11   3   10.20    0.80
  -2  11  -3   11.20    1.20
   3 -11   3    7.20    5.70
   3 -11   3   10.90    1.40
  -3 -11  -3   13.00    1.60
  -3 -11  -3    5.40    2.50
  -3 -11  -3   10.80    1.30
  -3  11  -3    7.90    0.80
   3  11   3    7.70    0.70
  -4 -11  -3   18.50    3.50
  -4 -11  -3   16.30    1.40
   4 -11   3   16.20    6.50
   4 -11   3   15.30    1.50
   4  11   3   17.80    1.20
  -5 -11  -3    1.80    0.80
   5 -11   3   -2.10    4.80
   5 -11   3    0.00    0.70
   5  11   3    0.60    0.60
   6 -11   3    5.90    5.90
  -6 -11  -3    3.90    1.00
   6 -11   3    2.50    2.30
   6  11   3    5.40    1.20
   7 -11   3    0.30    2.00
   7 -11   3    6.50    5.70
  -7 -11  -3    1.80    0.80
   7  11   3    3.20    1.10
   8 -11   3    8.00    6.70
  -8 -11  -3   -0.40    0.70
   8 -11   3   -0.10    2.10
   8  11   3    2.50    1.40
   9 -11   3    0.90    4.90
  -9 -11  -3    1.20    1.50
   9 -11   3    0.70    2.50
   9  11   3    1.90    1.20
  10 -11   3    8.40    5.80
 -10 -11  -3    0.80    1.40
  10 -11   3    7.70    2.50
  10  11   3    2.10    1.30
  -9 -12   3    0.10    1.00
   9 -12  -3    2.90    3.20
   9 -12  -3    4.00    6.80
   9  12  -3    3.10    1.20
  -8 -12   3   -0.20    0.90
   8 -12  -3    0.80    2.50
   8 -12  -3   -4.00    5.90
   8  12  -3    0.80    1.00
  -7 -12   3    1.70    0.80
   7 -12  -3   -3.40    5.80
   7  12  -3    0.60    0.70
   6 -12  -3    2.80    6.10
   6 -12  -3    6.00    1.30
  -6 -12   3    8.10    1.50
   6  12  -3    8.70    1.10
  -5 -12   3    0.70    0.70
   5 -12  -3    0.70    0.90
   5 -12  -3    8.90    7.00
   5  12  -3    1.60    0.50
   4 -12  -3   57.09    2.80
  -4 -12   3   61.79    2.70
  -4 -12   3   57.89    5.40
   4 -12  -3   59.59   10.90
   4  12  -3   60.69    2.00
  -3 -12   3   12.70    3.60
   3 -12  -3   13.40    6.60
   3 -12  -3   14.80    1.70
  -3 -12   3   13.20    1.30
  -3 -12   3   14.10    1.20
   3  12  -3   12.40    0.70
  -3  12   3   15.20    1.20
  -2 -12   3   47.10    1.80
   2 -12  -3   49.10    9.70
   2 -12  -3   49.70    2.30
  -2 -12   3   49.30    2.20
  -2 -12   3   51.09    5.40
  -1 -12   3   -1.50    2.70
  -1 -12   3    4.30    0.80
   1 -12  -3    4.70    1.00
   1 -12  -3    1.90    4.70
  -1 -12   3    5.90    0.70
   0 -12   3   65.39    7.10
   0 -12   3   71.59    2.40
   0 -12  -3   64.59    8.00
   0 -12  -3   71.19    2.70
   0 -12   3   76.99    2.90
  -1 -12  -3   10.90    1.00
  -1 -12  -3    8.20    4.10
   1 -12   3    2.40    4.70
   1 -12   3    8.40    1.20
  -1 -12  -3   11.30    0.90
   2 -12   3    6.00    1.10
  -2 -12  -3    6.40    0.90
  -2 -12  -3    7.50    3.70
  -2 -12  -3    4.70    0.80
   2 -12   3    6.00    5.00
   2  12   3    6.60    0.80
   3 -12   3   13.90    1.60
  -3 -12  -3   12.10    3.30
  -3 -12  -3   12.50    1.20
   3 -12   3   11.60    6.20
  -3  12  -3   15.10    1.20
   3  12   3   13.10    0.90
   4 -12   3   24.30    1.90
   4 -12   3   24.80    7.70
  -4 -12  -3   24.70    4.70
  -4 -12  -3   23.30    1.70
   4  12   3   19.90    1.30
   5 -12   3    0.50    0.80
   5 -12   3   -3.40    4.30
  -5 -12  -3    0.20    0.50
   5  12   3    0.30    0.60
   6 -12   3   10.10    1.70
   6 -12   3    1.20    5.40
   6 -12   3    3.80    2.10
  -6 -12  -3    5.30    1.20
   6  12   3    8.50    1.30
  -7 -12  -3    2.00    0.90
   7 -12   3    2.60    5.60
   7 -12   3    0.50    1.80
   7  12   3    4.80    1.10
   8 -12   3    0.80    2.30
  -8 -12  -3    0.80    0.80
   8 -12   3   -0.20    5.10
   8  12   3   -0.80    1.10
   9 -12   3    1.70    2.60
   9 -12   3    9.40    6.80
  -9 -12  -3    2.70    1.20
   9  12   3    0.50    1.10
   9 -13  -3    1.60    2.50
  -9 -13   3    0.80    0.80
   9  13  -3    3.40    1.60
   8 -13  -3    0.70    0.90
  -8 -13   3    0.30    0.80
   8 -13  -3    1.10    2.40
   8 -13  -3   -4.60    5.70
   8  13  -3    0.50    0.90
   7 -13  -3    0.40    5.70
   7 -13  -3    0.20    0.90
  -7 -13   3    1.70    1.00
   7  13  -3    1.90    0.80
  -6 -13   3    0.00    0.80
   6 -13  -3   -2.50    5.90
   6 -13  -3    2.10    1.00
   6  13  -3    3.50    0.70
  -5 -13   3    8.20    1.30
   5 -13  -3    3.90    7.00
   5 -13  -3   10.60    1.60
   5  13  -3    7.80    0.70
   4 -13  -3    2.30    1.00
  -4 -13   3    1.50    0.70
   4 -13  -3    2.70    5.90
  -4 -13   3    2.60    1.90
   4  13  -3    1.00    0.40
   3 -13  -3   18.00    2.10
  -3 -13   3   19.10    4.20
   3 -13  -3   12.60    7.30
  -3 -13   3   19.00    1.50
  -3  13   3   21.00    1.30
  -2 -13   3    0.00    0.50
   2 -13  -3    1.60    5.30
  -2 -13   3    1.30    0.60
  -2 -13   3   -0.10    1.90
   2 -13  -3    0.90    0.60
   1 -13  -3   26.70    7.10
  -1 -13   3   28.00    1.30
  -1 -13   3   30.50    1.80
  -1 -13   3   24.40    5.50
   1 -13  -3   27.20    1.70
   0 -13  -3    0.70    0.60
   0 -13   3   -2.00    2.50
   0 -13   3    0.60    0.60
   0 -13   3    0.40    0.40
   0 -13  -3   -4.10    3.20
  -1 -13  -3    3.40    3.70
   1 -13   3   -0.30    4.10
  -1 -13  -3    3.20    0.70
   1 -13   3    3.40    0.80
  -2 -13  -3    2.70    0.80
  -2 -13  -3    0.70    2.40
   2 -13   3    0.20    0.60
  -2 -13  -3    0.10    0.50
   2 -13   3   -1.70    3.90
  -3 -13  -3    0.50    1.90
   3 -13   3   -1.70    4.00
   3 -13   3    0.10    0.60
  -3 -13  -3   -0.30    0.50
  -3  13  -3    1.90    0.70
   4 -13   3    5.90    1.30
  -4 -13  -3   10.50    3.10
  -4 -13  -3   10.10    1.50
   4 -13   3    7.10    6.00
   4  13   3    8.40    1.10
  -4  13  -3    5.10    0.50
  -5 -13  -3    0.70    1.90
   5 -13   3    2.10    0.90
  -5 -13  -3    2.00    0.70
   5 -13   3    5.80    5.50
   5  13   3    2.90    0.70
   6 -13   3    0.20    0.70
   6 -13   3    2.60    1.80
  -6 -13  -3    0.70    0.80
   6 -13   3   -1.50    4.50
   6  13   3    0.70    0.70
  -7 -13  -3    1.50    1.00
   7 -13   3    1.70    1.30
   7 -13   3    0.60    4.70
   7 -13   3    0.00    1.90
   7  13   3    0.10    0.90
   8 -13   3    2.70    5.20
   8 -13   3   -3.70    1.70
   8 -13   3    0.10    1.00
  -8 -13  -3   -0.10    0.90
   8  13   3    1.50    1.20
   9 -13   3    1.80    2.40
  -9 -13  -3   -0.50    1.00
   9  13   3    0.40    1.30
   9 -14  -3    1.80    1.40
  -9 -14   3    1.90    1.10
   9 -14  -3   12.30    7.60
   9 -14  -3    2.30    3.00
   9  14  -3    1.60    1.50
   8 -14  -3    4.70    6.50
  -8 -14   3    0.10    0.80
   8 -14  -3    3.40    2.90
   8 -14  -3   -0.30    1.40
   8  14  -3   -0.40    0.90
   7 -14  -3   -1.80    5.00
  -7 -14   3    2.20    1.00
   7 -14  -3    0.20    1.20
   7  14  -3    1.00    0.70
  -6 -14   3    6.90    1.40
   6 -14  -3    4.30    1.20
   6 -14  -3    9.60    7.60
   6  14  -3    8.20    1.00
  -5 -14   3    1.40    0.70
   5 -14  -3   -1.30    5.00
   5 -14  -3    0.50    0.80
   5  14  -3   -0.10    0.40
  -4 -14   3    0.80    0.60
   4 -14  -3    2.90    5.60
   4 -14  -3   -0.10    0.80
  -4 -14   3    1.60    2.10
  -3 -14   3    3.40    1.00
  -3 -14   3    2.50    2.50
   3 -14  -3   -1.60    4.90
   3 -14  -3    2.80    0.90
  -3  14   3    7.50    1.20
  -2 -14   3    4.70    0.80
  -2 -14   3    3.80    0.90
   2 -14  -3    1.60    4.80
   2 -14  -3    2.70    0.80
  -2 -14   3    0.60    2.20
   1 -14  -3    0.60    0.60
  -1 -14   3    0.20    0.50
  -1 -14   3    1.50    0.50
  -1 -14   3   -0.50    2.10
   0 -14   3   -0.50    2.30
   0 -14   3    2.40    0.60
   0 -14  -3    2.30    3.30
   0 -14   3    1.50    0.70
   1 -14   3   -0.70    0.40
  -1 -14  -3    0.20    0.50
  -1 -14  -3   -0.50    2.30
   1 -14   3   -0.60    3.70
  -2 -14  -3    4.20    3.20
  -2 -14  -3    2.50    0.80
   2 -14   3    3.70    1.00
   2 -14   3    2.20    3.70
   3 -14   3   -3.60    3.30
  -3 -14  -3    3.00    2.30
  -3 -14  -3    4.60    1.00
   3 -14   3    4.10    1.10
  -3  14  -3    5.00    1.20
   4 -14   3    6.30    4.90
  -4 -14  -3    1.20    1.40
  -4 -14  -3    0.60    0.80
   4 -14   3    0.90    0.90
   4  14   3    1.50    0.60
  -4  14  -3    1.90    0.50
   5 -14   3    1.40    1.90
  -5 -14  -3    1.10    2.20
  -5 -14  -3    0.80    0.80
   5 -14   3   -5.90    3.40
   5 -14   3    0.90    0.90
   5  14   3    0.20    0.60
   6 -14   3    1.60    5.10
  -6 -14  -3    1.00    1.00
   6 -14   3    2.70    2.40
   6 -14   3    0.80    0.90
   6  14   3    1.00    0.70
   7 -14   3    2.70    4.80
  -7 -14  -3    0.40    0.90
   7 -14   3    1.90    1.20
   7 -14   3    2.30    2.40
   7  14   3    0.40    0.80
   8 -14   3   -0.50    2.40
   8 -14   3    6.10    6.20
   8 -14   3    1.60    1.40
  -8 -14  -3    0.00    1.00
   8  14   3    1.60    1.20
   9 -14   3    9.00    5.60
   9 -14   3    3.10    2.70
  -9 -14  -3   -1.20    0.80
   9 -14   3    2.00    1.60
   9  14   3   -0.60    1.30
   8 -15  -3    4.10    2.60
   8 -15  -3    0.30    1.00
   8 -15  -3    1.40    5.60
  -8 -15   3    1.00    1.00
   7 -15  -3    2.60    1.40
   7 -15  -3   -2.20    2.00
   7 -15  -3    0.40    6.50
  -7 -15   3    3.50    1.40
   7  15  -3    1.40    0.80
  -6 -15   3    0.80    0.90
   6 -15  -3    5.40    6.40
   6 -15  -3   -0.20    1.10
   6  15  -3    0.30    0.50
   5 -15  -3    1.30    0.90
  -5 -15   3    0.50    0.60
   5 -15  -3    3.20    5.20
   5  15  -3    0.70    0.40
   4 -15  -3    0.20    0.80
  -4 -15   3    0.70    0.80
   4 -15  -3    1.10    5.00
  -4 -15   3    0.20    2.20
   3 -15  -3    4.40    5.60
  -3 -15   3    5.20    2.60
   3 -15  -3    2.90    1.00
  -3 -15   3    1.50    0.90
  -2 -15   3    1.30    0.80
   2 -15  -3    1.00    4.50
  -2 -15   3    1.20    0.60
   2 -15  -3    0.60    0.80
   1 -15  -3    2.70    4.90
   1 -15  -3    1.40    0.70
  -1 -15   3    2.90    0.60
  -1 -15   3    1.70    0.70
  -1 -15   3    1.30    2.60
   0 -15   3    2.70    3.60
   0 -15  -3    3.60    0.90
   0 -15   3    2.50    0.90
   0 -15  -3    2.00    4.00
   0 -15   3    3.50    0.70
   1 -15   3    3.20    3.70
  -1 -15  -3    0.20    0.50
   1 -15   3    0.00    0.60
  -1 -15  -3    2.50    4.40
   2 -15   3    5.40    1.20
   2 -15   3    7.90    5.10
  -2 -15  -3    3.30    2.20
  -2 -15  -3    6.30    1.20
  -3 -15  -3    8.90    1.40
   3 -15   3    6.90    1.40
  -3 -15  -3   14.40    4.60
   3 -15   3    8.60    5.80
  -4 -15  -3    3.90    1.00
  -4 -15  -3    4.60    3.00
   4 -15   3    2.30    0.90
   4 -15   3    2.10    4.70
   4  15   3    3.90    0.80
  -4  15  -3    2.70    0.70
   5 -15   3    2.50    5.00
   5 -15   3    3.50    1.10
  -5 -15  -3    3.20    2.90
   5 -15   3    2.40    2.10
  -5 -15  -3    5.30    1.30
   5  15   3    4.90    0.90
  -6 -15  -3    3.50    1.20
   6 -15   3    2.50    1.40
   6 -15   3    4.50    6.50
   6 -15   3    2.70    2.20
   6  15   3    5.20    1.00
   7 -15   3   11.90    6.00
   7 -15   3   -2.00    1.20
   7 -15   3    0.20    2.10
   7  15   3    0.00    0.80
   8 -15   3    8.60    5.50
   8 -15   3   -2.40    2.30
  -8 -15  -3    0.50    0.90
   8 -15   3    0.20    1.50
   8  15   3    0.00    1.10
   8 -16  -3    1.80    6.80
   8 -16  -3    0.00    1.20
   8 -16  -3   -0.20    2.50
  -8 -16   3   -0.20    0.90
   7 -16  -3    2.90    2.80
  -7 -16   3    1.20    1.00
   7 -16  -3    5.00    6.40
   7 -16  -3    1.50    1.20
   6 -16  -3    3.50    6.50
  -6 -16   3    1.90    1.10
   6 -16  -3    3.20    1.30
   5 -16  -3    7.60    6.00
  -5 -16   3    1.30    0.90
   5 -16  -3   -0.70    0.80
   4 -16  -3    3.80    5.50
   4 -16  -3    0.40    0.90
  -4 -16   3    1.40    2.50
  -4 -16   3    3.30    0.90
   3 -16  -3   -1.30    0.70
   3 -16  -3    1.00    4.20
  -3 -16   3    1.00    0.80
  -3 -16   3    2.70    2.40
   2 -16  -3    0.80    4.60
   2 -16  -3    3.80    1.00
  -2 -16   3    4.70    3.20
  -2 -16   3    1.50    0.90
   1 -16  -3    3.80    3.70
   1 -16  -3    2.70    0.90
  -1 -16   3    2.90    0.70
  -1 -16   3   -1.80    2.40
  -1 -16   3    1.50    0.90
   0 -16   3    3.40    0.90
   0 -16  -3    5.60    1.10
   0 -16   3    7.40    3.50
   0 -16   3    7.10    0.90
   0 -16  -3    9.30    4.60
   1 -16   3    5.70    1.20
  -1 -16  -3    4.10    3.30
  -1 -16  -3    6.50    1.20
   1 -16   3    2.60    3.60
  -2 -16  -3    3.30    2.60
   2 -16   3    3.50    1.10
  -2 -16  -3    3.60    1.00
   2 -16   3    4.00    4.20
   3 -16   3    7.60    1.40
   3 -16   3    8.60    4.30
  -3 -16  -3    6.60    1.20
  -4 -16  -3   -0.60    0.70
   4 -16   3   -1.50    0.70
   4 -16   3    1.70    1.50
  -4 -16  -3    1.20    2.30
   4 -16   3    0.10    3.80
  -5 -16  -3   10.90    1.80
   5 -16   3    6.80    2.40
   5 -16   3    5.80    5.30
  -5 -16  -3    9.70    4.30
   5 -16   3    9.90    1.70
   5  16   3   10.40    1.20
   6 -16   3    1.90    2.20
   6 -16   3    3.90    5.20
  -6 -16  -3    1.20    1.00
   6 -16   3    4.00    1.50
   6  16   3    1.00    0.80
   7 -16   3    2.30    2.70
  -7 -16  -3    4.40    1.20
   7 -16   3    5.50    1.60
   7 -16   3   10.10    5.20
   7  16   3    2.70    1.10
  -7 -17   3    0.50    1.10
   7 -17  -3    5.10    5.90
   7 -17  -3    3.20    2.50
   7 -17  -3   -1.30    1.00
   6 -17  -3    2.60    5.80
  -6 -17   3    0.90    1.00
   5 -17  -3    2.10    1.10
  -5 -17   3    0.70    0.90
   5 -17  -3    1.50    5.90
   4 -17  -3    0.90    4.90
  -4 -17   3    0.40    2.70
   4 -17  -3    0.40    0.80
  -4 -17   3    0.10    0.80
   3 -17  -3    3.60    4.70
  -3 -17   3    0.00    0.70
   3 -17  -3    0.10    0.90
  -3 -17   3    2.10    3.30
  -2 -17   3    1.10    2.50
   2 -17  -3    1.90    4.70
   2 -17  -3    1.00    1.00
  -2 -17   3    0.50    0.90
   1 -17  -3    1.30    3.60
  -1 -17   3    4.90    3.00
  -1 -17   3    4.60    1.20
  -1 -17   3    5.80    0.80
   1 -17  -3    4.20    1.10
   0 -17   3    5.20    3.10
   0 -17   3    2.90    1.00
   0 -17  -3    2.80    0.90
   0 -17  -3    8.60    3.60
   1 -17   3   -0.50    0.70
   1 -17   3    1.00    3.00
  -1 -17  -3    0.80    0.70
  -1 -17  -3    2.30    2.90
   2 -17   3    3.00    1.00
  -2 -17  -3    1.00    0.80
   2 -17   3    6.70    5.00
  -2 -17  -3    3.50    2.60
  -3 -17  -3    0.30    0.80
  -3 -17  -3    1.60    2.00
   3 -17   3    0.80    0.90
   3 -17   3    2.50    4.10
  -4 -17  -3    0.30    0.90
   4 -17   3    0.90    0.80
   4 -17   3    8.60    5.20
  -4 -17  -3    1.90    2.40
   5 -17   3    2.90    4.90
   5 -17   3    3.50    1.30
  -5 -17  -3    2.30    2.50
  -5 -17  -3   -0.10    0.90
   5 -17   3    2.80    2.00
  -6 -17  -3    6.00    1.30
   6 -17   3    6.70    2.50
   6 -17   3    8.00    5.50
   6 -17   3    3.20    1.60
   7 -17   3   -0.60    2.30
   7 -17   3    1.00    1.40
  -7 -17  -3    0.30    1.10
   7 -17   3   14.70    7.20
   6 -18  -3   -0.30    1.10
  -6 -18   3    2.70    1.20
   6 -18  -3   -0.20    5.60
   6 -18  -3    1.30    2.40
  -5 -18   3    1.00    1.00
   5 -18  -3    4.30    6.20
  -4 -18   3    3.10    1.20
   4 -18  -3    7.10    6.50
  -4 -18   3    2.20    3.40
   4 -18  -3    2.10    1.00
  -3 -18   3    0.10    0.80
   3 -18  -3   -0.70    0.70
   3 -18  -3    2.50    4.60
  -3 -18   3    1.00    2.30
  -2 -18   3    1.40    0.90
  -2 -18   3    3.20    2.80
   2 -18  -3    0.20    0.80
   2 -18  -3    6.30    5.60
   1 -18  -3    4.30    3.70
  -1 -18   3    1.80    2.10
  -1 -18   3   -0.90    0.70
   1 -18  -3   -0.80    0.70
   0 -18  -3    3.30    3.30
   0 -18  -3    0.00    0.80
   0 -18   3    0.90    2.80
   0 -18   3    0.30    0.90
   0 -18   3    1.50    1.10
   1 -18   3    2.60    3.00
  -1 -18  -3    1.80    2.70
  -1 -18  -3    0.50    0.80
   1 -18   3    0.40    0.90
   2 -18   3    0.00    0.70
  -2 -18  -3    2.10    1.00
   2 -18   3    1.00    1.60
  -2 -18  -3    1.20    1.90
   2 -18   3    4.00    3.90
  -3 -18  -3    0.50    0.70
   3 -18   3    0.00    0.90
   3 -18   3   -3.60    1.50
  -3 -18  -3    0.20    2.20
   3 -18   3    2.50    3.30
   4 -18   3    3.30    4.30
   4 -18   3    1.30    1.80
  -4 -18  -3    0.70    2.80
  -4 -18  -3   -0.50    0.70
   4 -18   3    2.50    1.30
   5 -18   3    3.00    2.10
   5 -18   3    5.70    4.80
  -5 -18  -3    1.30    1.20
  -5 -18  -3    1.70    3.00
   5 -18   3    2.10    1.30
   6 -18   3   10.70    6.30
   6 -18   3   -1.50    0.90
   6 -18   3   -1.30    1.80
  -6 -18  -3    1.20    1.10
   5 -19  -3    8.50    5.90
   5 -19  -3    1.80    1.30
  -5 -19   3    1.60    1.20
  -4 -19   3    0.00    1.10
   4 -19  -3    0.50    1.00
   4 -19  -3    6.70    4.70
  -4 -19   3    0.80    3.30
  -3 -19   3    1.20    1.10
  -3 -19   3   -0.30    1.60
   3 -19  -3    0.40    0.90
  -2 -19   3   -0.90    0.80
   2 -19  -3    0.60    0.90
  -2 -19   3    2.50    2.60
   2 -19  -3    3.70    4.70
  -1 -19   3   -0.90    0.80
   1 -19  -3    0.20    1.00
  -1 -19   3    0.10    2.20
   1 -19  -3    1.10    3.40
   0 -19   3    3.40    3.10
   0 -19   3   -0.30    1.00
   0 -19  -3    2.40    2.80
   1 -19   3    0.50    1.00
   1 -19   3    1.40    3.60
  -1 -19  -3    3.70    2.20
   1 -19   3   -0.50    1.30
  -1 -19  -3    1.10    1.10
  -2 -19  -3    2.50    3.00
   2 -19   3   -1.60    1.40
  -2 -19  -3    1.20    1.00
   2 -19   3   -1.80    3.40
   2 -19   3   -0.30    0.80
   3 -19   3    4.80    4.20
  -3 -19  -3    1.40    2.50
   3 -19   3    1.40    1.60
   4 -19   3   -1.10    1.00
  -4 -19  -3    1.70    2.90
  -4 -19  -3   -0.60    0.90
   4 -19   3    0.10    1.90
   4 -19   3    3.80    4.00
  -5 -19  -3    0.90    1.20
   5 -19   3   -0.60    1.20
  -5 -19  -3    1.90    3.20
   5 -19   3   10.70    4.70
   5 -19   3    0.00    2.00
  -4 -20   3    1.60    1.10
  -4 -20   3    1.70    3.30
   4 -20  -3    0.50    1.30
   4 -20  -3    7.40    4.50
   3 -20  -3    0.60    1.20
  -3 -20   3    1.30    2.70
  -3 -20   3    0.00    1.00
   3 -20  -3    5.50    4.60
  -2 -20   3    0.90    2.70
  -2 -20   3    0.90    1.20
   2 -20  -3    1.10    1.00
   2 -20  -3    4.40    4.10
  -1 -20   3    0.70    0.90
   1 -20  -3    2.10    3.60
  -1 -20   3    2.20    2.70
   1 -20  -3    1.20    1.10
   0 -20   3    4.00    3.10
   0 -20  -3    1.80    1.10
   0 -20   3    2.40    1.00
   0 -20  -3    4.90    3.70
  -1 -20  -3   -1.20    0.80
   1 -20   3    0.40    1.00
  -1 -20  -3    0.40    2.50
  -2 -20  -3    1.80    1.10
   2 -20   3   -1.10    1.70
  -2 -20  -3    2.70    2.90
   2 -20   3    4.60    4.00
   2 -20   3    0.00    0.90
   3 -20   3    2.80    3.80
   3 -20   3    0.60    1.10
  -3 -20  -3   -1.30    0.80
   3 -20   3    2.30    1.90
  -3 -20  -3    0.90    3.00
  -4 -20  -3    3.90    3.40
   4 -20   3   -2.90    1.90
   4 -20   3    4.50    3.80
  -4 -20  -3    0.70    1.20
   4 -20   3   -0.10    1.10
   2 -21  -3    2.50    3.40
  -2 -21   3   -1.30    1.90
  -2 -21   3    0.80    1.20
   2 -21  -3    0.30    0.90
   1 -21  -3    1.50    1.20
  -1 -21   3    1.40    2.40
  -1 -21   3    1.80    1.20
   1 -21  -3   11.60    4.70
   0 -21   3    0.80    1.00
   0 -21  -3    3.10    2.60
   0 -21  -3    0.20    0.90
   0 -21   3    6.20    3.40
  -1 -21  -3    3.80    2.80
  -1 -21  -3   -1.10    1.10
   1 -21   3    4.00    3.00
   1 -21   3    1.50    1.00
  -2 -21  -3    2.30    2.10
  -2 -21  -3    1.30    1.10
   2 -21   3    0.10    1.00
   2 -21   3    2.10    3.80
  12   0  -4    0.70    2.20
  11   0  -4   -7.70    5.00
  11   0  -4   -1.20    2.00
  10   0  -4    1.70    4.00
  10   0  -4   10.50    2.90
   9   0  -4   -1.30    1.30
   9   0  -4   -0.60    2.60
   8   0  -4   64.79    5.00
   7   0  -4    0.10    1.30
   7   0  -4    1.80    1.80
   6   0  -4  121.19    5.70
   6   0  -4  126.49    5.30
   5   0  -4    0.90    0.80
   5   0  -4   -0.50    0.90
   4   0  -4  263.37    8.10
  -3   0   4    0.10    0.90
   3   0  -4    0.40    0.20
  -3   0   4    0.40    0.30
   3   0  -4   -1.70    0.70
   3   0  -4    0.20    0.50
  -2   0   4 4910.71  115.49
   2   0  -4 4948.10  113.99
   1   0  -4    0.10    0.10
  -1   0   4    0.00    0.10
  -1   0   4    0.00    0.20
   1   0  -4    0.10    0.20
   1   0   4    0.30    0.20
  -1   0  -4    0.00    0.10
  -1   0  -4    0.20    0.20
   1   0   4    0.00    0.10
  -1   0  -4    0.20    0.40
   1   0   4    0.00    0.30
   2   0   4 2028.60   44.30
   3   0   4    1.90    1.20
   3   0   4    0.80    0.30
  -3   0  -4    0.50    0.40
   3   0   4    0.60    0.90
   4   0   4  352.66    9.50
   4   0   4  341.87    9.90
   5   0   4    1.30    1.70
   5   0   4    0.50    1.30
   6   0   4   25.70    3.10
   6   0   4   21.00    3.70
   7   0   4   -0.50    1.50
   7   0   4   -0.60    2.80
   8   0   4    2.90    3.40
   8   0   4    2.80    1.80
   9   0   4    0.30    3.90
   9   0   4    2.50    1.70
  10   0   4    2.40    2.10
  10   0   4   -1.60    3.40
  11   0   4    3.70    1.90
  11   0   4   15.00    3.60
  12  -1  -4    3.80    2.30
  12  -1  -4   -8.10    5.80
  12   1  -4    4.50    2.20
  11  -1  -4   -7.60    5.20
  11  -1  -4    1.80    2.70
  11   1  -4    6.20    2.60
  11   1  -4   -5.60    4.30
  10  -1  -4   -2.00    4.10
  10  -1  -4    0.80    1.90
  10   1  -4    3.00    2.00
  10   1  -4   -1.90    3.20
   9  -1  -4   -0.40    2.80
   9  -1  -4    4.60    2.30
   9   1  -4    3.20    2.30
   9   1  -4    4.30    2.70
   8  -1  -4    2.20    2.80
   8  -1  -4    4.10    2.50
   8   1  -4    2.70    2.00
   8   1  -4    4.60    2.50
   7  -1  -4   43.20    3.50
   7  -1  -4   50.79    4.30
   7   1  -4   49.30    3.70
   7   1  -4   41.90    3.30
   6  -1  -4   -0.30    1.20
  -6  -1   4    0.20    0.40
   6  -1  -4    0.30    1.50
   6  -1  -4    0.10    1.00
   6   1  -4   -2.60    1.10
  -5  -1   4   33.80    1.70
   5  -1  -4   34.80    2.00
   5  -1  -4   33.30    2.80
   5   1  -4   36.10    2.50
   5   1  -4   30.80    2.40
   4  -1  -4   39.10    2.70
  -4  -1   4   43.50    1.70
   4  -1  -4   39.00    2.00
   4   1  -4   35.70    2.20
   3  -1  -4   11.30    1.00
   3  -1  -4   11.90    1.30
  -3  -1   4   12.00    1.60
  -3  -1   4   10.70    0.70
   3  -1  -4   11.50    0.70
   3   1  -4   11.40    1.50
   3   1  -4   11.60    0.70
  -3   1   4   13.00    1.20
   2  -1  -4    3.90    0.90
  -2  -1   4    3.60    1.10
   2  -1  -4    4.90    0.60
  -2  -1   4    4.70    0.50
   2  -1  -4    3.90    0.50
   2   1  -4    4.80    1.00
   2   1  -4    4.10    0.40
  -2   1   4    5.30    0.70
   1  -1  -4  593.84   12.80
  -1  -1   4  598.34   13.20
   1  -1  -4  596.84   13.80
  -1   1   4  588.84   12.80
   1   1  -4  581.34   13.20
   0  -1  -4    8.10    0.50
   0  -1   4    7.80    0.30
   0  -1   4    7.40    0.70
   0  -1   4    7.50    0.30
   0  -1  -4    7.00    0.20
   0  -1   4    7.00    0.40
   0  -1  -4    7.60    0.30
   0   1   4    7.10    0.30
   0   1  -4    7.80    0.30
   0   1  -4    7.70    0.40
   0   1   4    8.00    0.20
   0   1  -4    7.30    0.30
   0   1  -4    7.30    0.70
  -1  -1  -4    2.30    0.40
   1  -1   4    2.20    0.90
  -1  -1  -4    1.90    0.20
   1  -1   4    1.50    0.40
   1  -1   4    1.80    0.30
  -1   1  -4    2.50    0.30
   1   1   4    1.70    0.20
  -1   1  -4    2.10    0.40
  -1   1  -4    2.40    1.00
   1   1   4    2.20    0.40
   2  -1   4   29.30    1.60
  -2  -1  -4   30.20    1.60
  -2  -1  -4   28.90    1.10
   2  -1   4   27.40    2.70
  -2   1  -4   28.50    1.90
   2   1   4   29.20    1.20
   2   1   4   25.50    1.50
   2   1   4   27.70    1.00
  -3  -1  -4   14.50    0.90
   3  -1   4   21.20    2.70
   3  -1   4   16.40    1.50
   3  -1   4   16.50    0.90
  -3  -1  -4   17.40    1.40
   3   1   4   17.60    1.20
  -3   1  -4   15.00    1.30
   3   1   4   13.60    1.30
   3   1   4   15.80    0.80
   4  -1   4   21.30    2.10
  -4  -1  -4   21.60    1.20
   4  -1   4   26.70    3.00
   4   1   4   19.70    1.80
   4   1   4   22.80    1.70
  -4   1  -4   21.10    1.60
   5  -1   4   14.90    2.30
  -5  -1  -4   10.40    0.90
   5  -1   4   15.70    3.30
   5   1   4   13.00    1.80
   5   1   4   18.40    2.50
   6  -1   4    4.80    3.10
   6  -1   4    2.40    1.80
   6   1   4    2.00    1.50
   6   1   4    3.60    1.90
   7  -1   4    4.30    3.80
   7  -1   4    3.10    1.90
   7   1   4    4.20    2.60
   7   1   4   -0.90    1.50
   8  -1   4    0.60    1.70
   8  -1   4   -1.90    3.40
   8   1   4    1.50    1.60
   8   1   4    3.00    3.20
   9  -1   4    1.90    1.90
   9  -1   4    1.70    4.10
   9   1   4    5.30    2.00
  10  -1   4    3.50    4.00
  10  -1   4   -0.40    1.90
  10   1   4    1.80    2.10
  10   1   4    0.10    3.50
  11  -1   4   16.70    4.10
  11  -1   4   -0.40    1.50
  11   1   4    2.00    1.80
  12  -2  -4   -2.80    2.20
  11  -2  -4    3.10    2.30
  11  -2  -4   -5.70    5.90
  11   2  -4   -8.50    5.20
  11   2  -4   -0.60    1.60
  10  -2  -4   -7.00    3.40
  10  -2  -4    2.80    2.20
  10   2  -4   -0.90    1.60
   9  -2  -4    5.40    2.40
   9  -2  -4    5.50    4.20
   9   2  -4    4.60    2.50
   9   2  -4    7.60    2.30
   8  -2  -4    3.70    2.20
   8  -2  -4    5.80    2.90
   8   2  -4    8.70    2.20
   8   2  -4    6.80    2.10
   7  -2  -4    2.50    2.60
  -7  -2   4    2.20    0.80
   7  -2  -4    1.10    1.90
   7   2  -4    1.30    1.20
   7   2  -4   -2.70    1.40
  -6  -2   4    8.40    1.20
   6  -2  -4    6.80    1.30
   6  -2  -4   10.80    2.70
   6   2  -4    7.20    1.60
   6   2  -4    5.60    1.80
   5  -2  -4   10.80    1.40
  -5  -2   4    8.80    1.10
   5  -2  -4    7.80    2.20
   5   2  -4    6.30    1.60
   4  -2  -4  206.68    5.40
   4  -2  -4  202.88    7.40
  -4  -2   4  201.88    5.30
   4   2  -4  208.68    6.20
   4   2  -4  211.68    6.50
  -3  -2   4   85.79    2.50
   3  -2  -4   87.49    2.40
   3  -2  -4   85.89    4.00
  -3  -2   4   83.09    3.50
   3   2  -4   85.09    2.40
   3   2  -4   86.99    3.50
   3   2  -4   90.29    3.10
  -3   2   4   86.79    3.70
   2  -2  -4  513.35   11.10
  -2  -2   4  518.75   11.30
   2  -2  -4  503.55   13.10
  -2  -2   4  510.45   12.30
  -2   2   4  512.45   12.90
   2   2  -4  514.85   12.30
  -2   2   4  522.55   11.20
   2   2  -4  495.45   11.20
   1  -2  -4  162.58    5.10
  -1  -2   4  166.48    5.20
  -1  -2   4  175.48    4.60
  -1  -2   4  168.68    3.80
   1   2  -4  167.28    5.30
   1   2  -4  166.48    4.50
  -1   2   4  168.28    3.80
  -1   2   4  165.28    5.00
   1   2  -4  166.78    3.80
   0  -2   4   65.59    1.90
   0  -2  -4   65.09    1.70
   0  -2   4   68.19    3.00
   0  -2   4   64.19    1.70
   0  -2  -4   63.59    1.60
   0  -2  -4   66.19    2.40
   0  -2   4   66.99    1.60
   0   2  -4   63.09    1.70
   0   2   4   64.19    1.60
   0   2   4   64.59    2.30
   0   2  -4   66.19    3.00
   0   2   4   64.09    1.70
   0   2  -4   65.59    1.90
   0   2  -4   64.59    1.60
  -1  -2  -4  464.75   10.60
   1  -2   4  483.35   10.80
  -1  -2  -4  481.05   10.40
   1  -2   4  496.05   13.10
  -1  -2  -4  469.05   11.20
   1  -2   4  482.15   10.50
   1   2   4  487.15   10.60
   1   2   4  476.25   10.80
   1   2   4  464.95   10.30
  -1   2  -4  469.25   10.40
  -1   2  -4  460.05   12.90
   2  -2   4   45.70    1.40
   2  -2   4   42.60    2.00
   2  -2   4   48.00    4.00
  -2  -2  -4   41.80    1.80
  -2  -2  -4   43.80    1.40
  -2   2  -4   46.80    3.10
   2   2   4   43.10    1.40
   2   2   4   44.60    1.80
   2   2   4   40.20    1.60
  -3  -2  -4   58.29    2.50
   3  -2   4   64.49    2.80
  -3  -2  -4   56.99    2.00
   3  -2   4   61.39    4.40
   3   2   4   63.99    2.60
  -3   2  -4   60.39    3.10
   3   2   4   61.69    1.90
   3   2   4   58.69    1.90
  -4  -2  -4    2.40    0.50
   4  -2   4    5.40    2.70
   4  -2   4    3.30    1.40
  -4   2  -4    2.40    1.00
   4   2   4    2.70    1.10
   4   2   4    2.60    0.80
  -5  -2  -4    8.70    1.10
   5  -2   4   10.10    2.10
   5  -2   4    8.40    3.50
  -5   2  -4   10.30    1.80
   5   2   4    9.70    1.80
   5   2   4    8.70    1.30
   6  -2   4   38.50    3.10
   6  -2   4   35.90    2.50
  -6  -2  -4   35.80    1.90
   6  -2   4   42.90    5.40
   6   2   4   33.50    2.70
   6   2   4   37.00    2.80
   7  -2   4   23.70    5.50
   7  -2   4   19.90    3.20
   7   2   4   25.20    3.30
   7   2   4   20.90    3.30
   8  -2   4    4.50    4.40
   8  -2   4   -0.20    1.70
   8   2   4   -2.80    1.30
   8   2   4   -2.90    2.30
   9  -2   4   -2.70    3.60
   9  -2   4   -0.70    1.90
   9   2   4   -4.00    2.80
   9   2   4    2.80    1.80
  10  -2   4    2.90    2.20
  10  -2   4    5.00    4.20
  10  -2   4    0.70    1.10
  10   2   4    0.20    1.60
  10   2   4    7.30    2.50
  11  -2   4   -0.60    1.30
  11  -2   4    2.30    2.50
  11  -2   4    8.10    4.50
  11   2   4    0.90    1.50
  11  -3  -4   -2.10    1.10
  11  -3  -4   -8.90    5.70
  11   3  -4    0.90    1.90
  11   3  -4   -7.50    4.30
  10  -3  -4   -3.10    4.70
  10  -3  -4   -1.80    1.70
  10   3  -4    3.50    1.70
  10   3  -4   -2.20    2.70
   9  -3  -4   -3.50    3.30
   9  -3  -4    1.40    2.10
   9   3  -4    1.90    1.90
   9   3  -4   -1.40    1.70
   8  -3  -4   -1.00    3.10
   8  -3  -4    0.70    2.00
   8  -3  -4    2.00    0.90
  -8  -3   4    0.30    0.60
   8   3  -4   -0.50    1.20
   8   3  -4   -1.30    1.10
   7  -3  -4    2.90    0.90
  -7  -3   4    0.50    0.70
   7  -3  -4    2.20    2.80
   7  -3  -4    1.40    2.10
   7   3  -4    2.10    1.20
   7   3  -4   -0.20    1.40
   6  -3  -4   11.30    3.20
   6  -3  -4   10.10    1.10
  -6  -3   4   11.60    1.10
   6   3  -4   11.40    1.60
   6   3  -4   12.60    2.30
  -5  -3   4   15.10    1.10
   5  -3  -4   13.10    1.10
   5  -3  -4   17.40    3.30
   5   3  -4   19.60    2.40
   4  -3  -4   36.20    1.30
  -4  -3   4   39.10    1.60
   4   3  -4   35.40    2.20
  -3  -3   4  102.59    2.90
   3  -3  -4  101.09    2.40
   3  -3  -4  105.29    4.90
   3   3  -4  104.19    4.10
   3   3  -4   95.39    2.80
   3   3  -4  101.89    3.30
  -3   3   4   96.49    4.30
   3   3  -4  106.09    4.40
  -2  -3   4  506.65   11.30
   2  -3  -4  495.05   13.70
  -2  -3   4  494.45   12.50
   2   3  -4  498.85   11.20
  -2   3   4  531.35   14.30
  -2   3   4  514.45   10.90
   2   3  -4  517.25   11.50
   2   3  -4  521.15   13.50
   2   3  -4  500.55   13.00
  -1  -3   4 1367.96   31.80
  -1  -3   4 1385.56   30.60
   1  -3  -4 1357.36   31.80
   1   3  -4 1391.06   32.00
  -1   3   4 1444.06   31.70
   1   3  -4 1367.96   30.50
   0  -3  -4  156.48    3.70
   0  -3   4  158.28    3.70
   0  -3  -4  145.99    5.30
   0  -3  -4  158.68    3.70
   0  -3   4  160.48    6.00
   0  -3   4  159.18    4.20
   0   3   4  157.78    3.70
   0   3  -4  154.78    4.10
   0   3   4  151.68    3.70
   0   3  -4  156.28    3.70
   0   3  -4  158.88    6.10
   0   3   4  165.58    5.10
  -1  -3  -4  757.62   16.80
   1  -3   4  794.02   16.80
  -1  -3  -4  762.12   18.50
   1  -3   4  796.52   20.40
  -1   3  -4  756.52   16.70
   1   3   4  761.32   16.60
  -1   3  -4  751.32   20.10
   1   3   4  777.82   18.00
   1   3   4  764.02   16.70
   2  -3   4    4.50    0.40
  -2  -3  -4    5.00    0.50
  -2  -3  -4    4.80    0.90
  -2  -3  -4    4.70    0.80
   2  -3   4    6.30    3.30
  -2   3  -4    8.50    2.60
   2   3   4    5.20    1.60
  -2   3  -4    4.90    0.40
   2   3   4    4.90    0.80
   3  -3   4    5.40    1.30
   3  -3   4    4.70    0.60
  -3  -3  -4    6.80    1.30
  -3  -3  -4    5.80    0.70
   3  -3   4    1.10    2.70
  -3   3  -4    8.10    1.90
   3   3   4    4.40    1.00
   3   3   4    5.60    1.00
   3   3   4    5.50    0.60
   4  -3   4   26.20    1.20
   4  -3   4   29.80    4.40
   4  -3   4   29.20    2.40
  -4  -3  -4   28.30    1.40
  -4   3  -4   28.50    2.40
   4   3   4   25.20    1.30
   4   3   4   26.20    1.60
   4   3   4   24.00    1.90
   5  -3   4    7.70    4.00
  -5  -3  -4    4.40    0.80
   5  -3   4    3.10    1.70
   5  -3   4    3.70    0.70
   5   3   4    4.80    1.00
   5   3   4    3.10    0.90
   5   3   4    5.80    1.50
   6  -3   4    4.00    4.30
   6  -3   4    5.30    1.40
  -6  -3  -4    2.60    0.80
   6  -3   4    2.30    1.80
   6   3   4    2.80    1.10
   6   3   4    1.70    1.30
   6   3   4    2.10    0.90
   7  -3   4   -2.20    4.10
  -7  -3  -4    0.10    0.60
   7  -3   4   -1.40    1.90
   7  -3   4    3.00    1.20
   7   3   4    1.70    1.40
   7   3   4    1.50    0.90
   7   3   4    0.60    1.60
   8  -3   4    2.00    4.30
   8  -3   4    1.90    0.80
   8  -3   4    4.60    2.20
   8   3   4    2.10    1.20
   8   3   4    2.40    1.60
   8   3   4    0.50    2.40
   9  -3   4   -0.20    0.80
   9  -3   4   -1.20    4.50
   9  -3   4   -1.80    1.90
   9   3   4   -1.90    2.40
   9   3   4   -0.60    0.90
   9   3   4    2.40    1.30
  10  -3   4    1.10    4.50
  10  -3   4    1.80    2.50
  10  -3   4    1.00    1.00
  10   3   4   -1.30    1.40
  11  -3   4    1.70    2.20
  11  -3   4    0.70    1.10
  11  -3   4   12.40    4.70
  11   3   4    1.90    1.90
  11  -4  -4   -3.80    5.50
  11  -4  -4    0.40    2.00
  11   4  -4    0.30    1.60
  10  -4  -4    1.50    0.90
  10  -4  -4    4.60    2.70
  10  -4  -4   -1.30    5.50
  10   4  -4   -3.60    2.30
  10   4  -4    3.00    1.80
  -9  -4   4    0.50    0.80
   9  -4  -4   -0.20    1.80
   9  -4  -4    0.90    4.20
   9   4  -4    1.50    1.80
   9   4  -4    2.20    1.60
   8  -4  -4    0.50    3.70
  -8  -4   4    1.70    0.90
   8  -4  -4    2.50    2.20
   8   4  -4    2.10    1.80
   8   4  -4    0.80    1.00
  -7  -4   4   29.00    1.90
   7  -4  -4   36.70    5.30
   7  -4  -4   30.70    1.50
   7   4  -4   30.00    2.60
   7   4  -4   27.70    2.70
   6  -4  -4   12.90    3.90
   6  -4  -4    6.30    0.80
  -6  -4   4    6.30    1.00
   6   4  -4    8.10    1.90
   6   4  -4    3.20    1.60
   5  -4  -4   27.20    3.60
   5  -4  -4   23.40    1.00
  -5  -4   4   22.20    1.30
   5   4  -4   25.20    2.40
   5   4  -4   20.90    1.90
  -4  -4   4   96.89    2.90
   4  -4  -4   85.69    5.30
   4   4  -4   84.99    3.30
   4   4  -4   92.69    5.20
   3  -4  -4   96.49    5.20
  -3  -4   4  101.39    2.90
   3   4  -4  100.29    3.20
   3   4  -4   96.49    4.50
  -2  -4   4  109.99    4.60
  -2  -4   4  110.79    4.20
   2  -4  -4  112.69    5.40
  -2  -4   4  110.29    2.90
   2   4  -4  106.79    2.90
  -2   4   4  113.29    4.80
   2   4  -4  106.79    4.00
   2   4  -4  103.79    2.80
   2   4  -4  109.19    4.80
  -2   4   4  105.19    2.50
  -1  -4   4   48.90    1.50
  -1  -4   4   50.29    3.10
  -1  -4   4   49.40    1.30
  -1  -4   4   46.60    2.40
   1  -4  -4   51.89    1.60
   1  -4  -4   49.99    1.50
   1  -4  -4   48.60    3.50
   1   4  -4   49.40    1.50
   1   4  -4   50.29    2.40
   1   4  -4   44.50    3.30
   1   4  -4   49.70    1.20
  -1   4   4   47.70    2.90
   0  -4   4   11.60    0.60
   0  -4   4   11.20    2.70
   0  -4  -4   11.40    0.60
   0  -4  -4   13.60    0.60
   0  -4  -4   15.80    2.90
   0  -4   4   14.30    1.50
   0   4  -4    9.90    0.60
   0   4  -4   10.00    1.00
   0   4   4   12.40    0.60
   0   4   4   13.70    1.90
   0   4   4   11.60    0.60
   0   4  -4   15.40    3.30
   1  -4   4   72.39    2.10
  -1  -4  -4   70.19    2.00
   1  -4   4   68.19    5.10
   1  -4   4   67.79    2.30
  -1  -4  -4   70.39    2.00
  -1  -4  -4   67.39    4.20
  -1   4  -4   75.69    5.90
   1   4   4   69.89    2.00
   1   4   4   71.09    2.00
   1   4   4   77.79    3.90
  -1   4  -4   67.79    2.10
  -2  -4  -4    7.70    1.40
  -2  -4  -4    6.00    0.50
  -2  -4  -4    7.60    1.00
   2  -4   4    4.90    0.50
   2  -4   4    7.40    3.70
   2   4   4    7.80    2.20
  -2   4  -4    6.30    0.40
   2   4   4    6.50    0.80
   2   4   4    6.70    0.50
  -2   4  -4    7.10    2.60
   3  -4   4    0.20    0.20
  -3  -4  -4    0.50    0.70
   3  -4   4    1.00    2.80
  -3  -4  -4    1.30    0.40
   3   4   4   -0.20    0.50
  -3   4  -4   -0.40    1.30
   3   4   4    0.10    1.30
  -4  -4  -4    1.80    0.50
   4  -4   4    0.30    1.20
   4  -4   4   -0.10    0.30
   4  -4   4    0.60    3.40
   4   4   4    0.70    0.70
   4   4   4   -0.50    0.60
  -5  -4  -4   16.20    1.20
   5  -4   4   23.60    5.60
   5  -4   4   20.20    2.90
   5  -4   4   18.60    1.00
   5   4   4   18.30    1.80
   5   4   4   18.60    1.60
   5   4   4   18.70    1.20
   6  -4   4   44.50    7.40
   6  -4   4   33.10    1.50
   6  -4   4   31.90    2.00
  -6  -4  -4   35.90    1.90
   6  -4   4   39.20    3.30
   6   4   4   35.90    2.00
   6   4   4   33.20    2.20
   6   4   4   34.30    2.50
   7  -4   4    3.10    0.70
  -7  -4  -4    4.00    0.90
   7  -4   4    6.90    2.40
   7  -4   4    4.00    1.40
   7  -4   4    9.20    5.30
   7   4   4    3.10    1.40
   7   4   4    5.60    1.70
   8  -4   4    8.80    1.60
   8  -4   4   10.30    4.90
  -8  -4  -4    8.30    1.40
   8  -4   4   11.80    2.80
   8  -4   4    8.10    1.10
   8   4   4    5.90    2.10
   8   4   4    3.60    2.20
   9  -4   4   10.20    1.70
   9  -4   4   10.50    5.70
   9  -4   4    8.00    2.60
   9   4   4    9.70    2.50
  10  -4   4    4.60    5.40
  10  -4   4   -0.90    2.00
  10   4   4    2.30    1.80
  11  -4   4    0.00    1.80
  11  -4   4    7.20    5.40
  11   4   4   -1.10    1.20
  11  -5  -4   -3.20    5.80
  11  -5  -4   -1.20    2.10
  11   5  -4    0.50    1.50
  10  -5  -4    0.90    2.60
  10  -5  -4   -5.10    5.50
  10   5  -4    1.10    1.30
  -9  -5   4    0.50    0.80
   9  -5  -4    2.80    2.30
   9   5  -4    0.70    1.50
   9   5  -4    1.50    1.50
   8  -5  -4   -0.10    4.20
   8  -5  -4    0.90    1.90
  -8  -5   4    0.20    0.70
   8   5  -4   -0.10    1.00
   8   5  -4   -1.10    1.20
  -7  -5   4    5.60    1.10
   7  -5  -4    6.20    4.20
   7   5  -4    3.20    1.50
   6  -5  -4   28.30    5.90
  -6  -5   4   20.20    1.50
   6   5  -4   22.50    2.90
   6   5  -4   21.70    2.20
  -5  -5   4   10.20    1.20
   5  -5  -4   12.00    3.80
   5   5  -4    8.50    2.00
   5   5  -4    8.60    1.70
   4  -5  -4   19.70    3.90
  -4  -5   4   16.40    1.00
   4   5  -4   18.20    1.50
   4   5  -4   16.90    2.10
   3  -5  -4   16.00    3.40
  -3  -5   4   14.40    0.90
   3   5  -4   14.70    2.00
   3   5  -4   14.30    1.10
  -2  -5   4    7.50    1.70
  -2  -5   4    6.90    0.60
   2  -5  -4    8.30    2.60
  -2  -5   4    8.20    1.80
  -2   5   4    8.30    0.80
   2   5  -4    6.50    0.50
   2   5  -4    5.20    0.50
  -2   5   4    7.90    1.90
   2   5  -4    6.20    1.40
   1  -5  -4   12.80    0.70
  -1  -5   4   11.30    0.50
  -1  -5   4   12.60    0.70
  -1  -5   4   14.30    2.00
  -1  -5   4   16.10    2.80
   1  -5  -4   12.30    0.70
   1  -5  -4   14.40    3.30
   1   5  -4   11.70    0.70
   1   5  -4   13.20    1.70
   1   5  -4   11.60    0.40
  -1   5   4   15.60    2.10
   1   5  -4   13.80    3.40
   0  -5  -4    4.70    2.90
   0  -5   4    4.80    0.50
   0  -5  -4    4.40    0.50
   0  -5   4    3.80    0.30
   0  -5   4    3.00    1.20
   0  -5  -4    3.50    0.30
   0  -5   4    2.60    2.30
   0   5  -4    3.80    3.00
   0   5   4    3.60    0.40
   0   5   4    7.00    2.10
   0   5  -4    6.00    0.60
   0   5  -4    3.70    1.00
  -1  -5  -4   15.90    0.80
   1  -5   4   19.00    4.30
  -1  -5  -4   18.60    0.80
   1  -5   4   17.40    0.90
   1  -5   4   16.00    1.20
  -1  -5  -4   21.10    3.70
   1   5   4   17.90    0.80
  -1   5  -4   28.00    4.70
   1   5   4   18.70    2.70
   1   5   4   17.90    0.80
  -1   5  -4   14.90    1.00
  -2  -5  -4   71.39    2.40
  -2  -5  -4   78.99    2.30
   2  -5   4   71.69    2.30
  -2  -5  -4   78.59    3.80
   2  -5   4   75.49    6.10
   2   5   4   71.19    2.20
   2   5   4   75.49    4.30
   2   5   4   75.89    2.30
  -2   5  -4   72.29    2.10
  -2   5  -4   73.59    5.20
  -3  -5  -4    0.10    0.30
  -3  -5  -4   -0.30    0.50
  -3  -5  -4    0.70    0.50
   3  -5   4   -0.20    0.30
   3  -5   4   -1.10    3.30
   3   5   4   -0.10    0.40
   3   5   4    0.00    1.80
   4  -5   4   20.00    5.00
   4  -5   4   15.60    0.70
   4  -5   4   20.50    2.60
  -4  -5  -4   18.50    1.20
   4   5   4   17.30    1.30
   4   5   4   17.80    2.60
   5  -5   4   25.70    5.90
   5  -5   4   16.10    1.10
  -5  -5  -4   19.40    1.30
   5  -5   4   20.00    0.90
   5  -5   4   18.90    2.70
   5   5   4   19.00    1.70
   5   5   4   20.70    2.30
   6  -5   4   95.09    3.10
   6  -5   4   91.19    9.10
  -6  -5  -4  102.99    3.70
   6  -5   4   99.79    5.20
   6  -5   4  106.69    2.90
   6   5   4  100.79    4.40
   6   5   4  116.79    4.60
   6   5   4  105.09    3.60
   7  -5   4    8.20    5.70
   7  -5   4    6.40    1.00
   7  -5   4    5.00    0.70
   7  -5   4    7.10    2.30
  -7  -5  -4    5.60    1.40
   7   5   4    4.90    1.20
   7   5   4    5.20    1.60
   8  -5   4   11.30    0.90
   8  -5   4   14.20    6.30
  -8  -5  -4   14.30    1.90
   8  -5   4   14.10    1.10
   8  -5   4   15.70    3.20
   8   5   4    8.40    1.90
   9  -5   4    3.20    1.00
  -9  -5  -4    2.40    0.90
   9  -5   4   -0.30    1.60
   9  -5   4    0.70    0.50
   9  -5   4    1.70    4.70
   9   5   4    0.70    1.40
  10  -5   4    5.60    2.80
  10   5   4    5.40    1.90
  11  -5   4    2.60    2.20
  11  -5   4   14.50    5.40
  11   5   4    2.30    1.50
  11  -6  -4   -3.50    6.40
  11  -6  -4    6.20    2.80
  11   6  -4    2.70    1.60
 -10  -6   4    0.90    0.90
  10  -6  -4   -0.80    2.10
  10  -6  -4   -1.00    6.00
  10   6  -4   -0.70    2.30
  10   6  -4    0.10    1.30
   9  -6  -4    3.20    2.20
   9  -6  -4   -4.00    5.00
  -9  -6   4   -0.10    0.90
   9   6  -4    3.50    1.60
   9   6  -4    0.80    1.40
   8  -6  -4    0.50    1.80
  -8  -6   4    0.20    0.70
   8  -6  -4   -0.40    4.80
   8   6  -4    2.20    1.40
   8   6  -4    0.10    0.90
   7  -6  -4    7.00    4.70
   7   6  -4    4.50    1.50
  -6  -6   4   20.60    1.50
   6  -6  -4   19.50    5.50
   6   6  -4   19.10    2.00
   5  -6  -4   35.10    5.20
  -5  -6   4   29.60    1.60
   5   6  -4   29.10    2.10
   5   6  -4   33.60    3.20
  -4  -6   4   16.20    1.10
   4  -6  -4   20.90    4.80
   4   6  -4   19.20    2.40
   4   6  -4   15.80    1.30
   3  -6  -4  136.39    7.80
  -3  -6   4  145.89    6.20
  -3  -6   4  148.69    4.00
   3   6  -4  148.29    6.90
   3   6  -4  140.79    3.90
  -2  -6   4    3.30    0.60
   2  -6  -4    4.00    0.60
  -2  -6   4    4.40    1.50
   2  -6  -4    5.20    3.10
   2   6  -4    5.60    2.20
   2   6  -4    3.50    0.30
  -2   6   4    2.90    0.70
  -1  -6   4   -1.50    1.20
   1  -6  -4    0.70    0.30
  -1  -6   4   -0.40    1.00
  -1  -6   4    0.90    0.30
  -1  -6   4    1.00    0.20
   1  -6  -4    1.60    0.40
   1  -6  -4    4.60    3.00
   1   6  -4    0.70    0.90
   1   6  -4    3.60    2.20
   1   6  -4    1.20    0.30
  -1   6   4    0.70    1.30
   0  -6   4   41.90    4.20
   0  -6   4   44.30    1.20
   0  -6  -4   43.70    1.50
   0  -6   4   43.00    2.30
   0  -6  -4   43.10    1.40
   0  -6   4   45.20    1.60
   0  -6  -4   42.20    4.50
   0   6  -4   43.20    1.60
   0   6   4   45.70    3.70
   0   6   4   44.90    1.50
   0   6  -4   40.50    4.50
   0   6   4   42.40    1.50
  -1  -6  -4   22.30    1.00
   1  -6   4   29.40    5.00
   1  -6   4   20.40    1.60
   1  -6   4   22.60    1.10
  -1  -6  -4   24.00    1.00
  -1  -6  -4   24.80    4.10
   1   6   4   22.70    3.20
  -1   6  -4   18.20    1.20
   1   6   4   22.60    1.00
   1   6   4   20.50    1.00
  -2  -6  -4   45.30    3.40
  -2  -6  -4   46.80    1.80
   2  -6   4   43.10    5.90
  -2  -6  -4   43.40    1.60
   2  -6   4   46.10    1.90
  -2   6  -4   40.30    1.50
   2   6   4   44.20    1.60
   2   6   4   43.70    3.90
   3  -6   4   60.79    1.90
   3  -6   4   55.49    6.30
  -3  -6  -4   56.99    2.40
  -3  -6  -4   60.09    3.30
  -3  -6  -4   58.29    2.10
  -3   6  -4   56.49    1.70
   3   6   4   61.49    2.20
   3   6   4   52.49    4.10
  -4  -6  -4  131.99    3.90
   4  -6   4  111.89    8.80
   4   6   4  135.29    4.20
   4   6   4  124.19    5.90
   5  -6   4   51.89    7.10
   5  -6   4   50.19    3.40
  -5  -6  -4   46.20    2.20
   5   6   4   48.00    2.50
   5   6   4   45.80    3.70
  -6  -6  -4   66.69    2.90
   6  -6   4   67.59    8.60
   6  -6   4   69.99    4.30
   6   6   4   66.69    4.00
   6   6   4   67.89    3.40
   7  -6   4    6.80    5.50
   7  -6   4    2.30    1.80
  -7  -6  -4   -0.10    0.50
   7   6   4    4.30    1.60
   7   6   4   -1.20    0.90
   8  -6   4    5.90    6.00
   8  -6   4   -0.70    1.90
  -8  -6  -4    0.80    0.80
  -9  -6  -4    3.10    1.10
   9  -6   4    4.80    6.20
   9  -6   4    6.20    2.40
   9   6   4    4.80    1.70
  10  -6   4    2.30    4.50
 -10  -6  -4    0.60    0.90
  10  -6   4    0.70    2.60
  10   6   4    0.20    1.20
  11  -6   4   -1.20    2.10
  11  -6   4   13.50    5.10
  11   6   4    3.10    1.40
  11  -7  -4   -0.80    6.60
  11  -7  -4    2.70    2.80
  11   7  -4    0.30    1.50
  10  -7  -4   -6.70    6.10
 -10  -7   4    1.50    1.00
  10  -7  -4    2.00    2.70
  10   7  -4    1.40    1.30
   9  -7  -4    1.20    6.30
   9  -7  -4    1.30    2.10
  -9  -7   4    2.90    1.10
   9   7  -4    2.30    1.50
   9   7  -4    2.50    1.30
   8  -7  -4    1.40    2.00
   8  -7  -4   -3.00    5.20
  -8  -7   4    0.60    0.80
   8   7  -4    2.00    1.20
   7  -7  -4    8.50    6.00
  -7  -7   4    5.90    1.10
   7   7  -4    7.70    1.60
   6  -7  -4    5.40    4.70
   6   7  -4   -0.10    1.20
  -5  -7   4   59.09    2.50
   5  -7  -4   64.69    7.60
   5   7  -4   59.39    2.70
  -4  -7   4   16.10    1.10
   4  -7  -4   20.90    5.70
   4   7  -4   13.90    1.10
  -3  -7   4  160.38    7.10
  -3  -7   4  159.18    4.30
   3  -7  -4  143.89    9.00
   3   7  -4  160.58    4.10
  -2  -7   4   31.10    1.30
   2  -7  -4   32.30    1.50
  -2  -7   4   28.50    3.10
   2  -7  -4   33.10    5.70
  -2  -7   4   29.30    1.30
  -2   7   4   28.90    1.50
   2   7  -4   30.60    1.00
  -1  -7   4   19.20    1.00
  -1  -7   4   25.00    4.80
   1  -7  -4   17.80    0.90
  -1  -7   4   20.20    2.70
   1  -7  -4   21.30    4.70
  -1  -7   4   18.00    0.70
   1  -7  -4   20.80    1.10
  -1   7   4   17.30    1.50
   0  -7  -4   85.19    2.40
   0  -7  -4   80.99    6.70
   0  -7   4   80.89    3.50
   0  -7   4   82.69    2.20
   0  -7   4   87.49    6.10
   0  -7   4   86.49    2.60
   0   7   4   82.59    2.50
   0   7   4   80.09    3.40
   0   7  -4   86.39    3.30
   1  -7   4   -1.70    3.30
  -1  -7  -4   -1.20    2.60
  -1  -7  -4    0.10    0.30
   1  -7   4    0.70    1.00
   1  -7   4    0.60    0.30
  -1  -7  -4    0.30    0.30
  -1   7  -4    1.20    0.70
   1   7   4    0.60    0.30
   1   7   4    0.90    2.20
  -2  -7  -4    1.90    0.50
  -2  -7  -4    0.00    1.60
   2  -7   4    3.10    0.60
  -2  -7  -4    2.00    0.70
   2  -7   4    1.70    0.90
   2  -7   4    0.60    3.60
   2   7   4    2.30    2.60
   2   7   4    1.90    0.40
  -2   7  -4    2.30    0.60
   3  -7   4   54.89    6.70
  -3  -7  -4   56.19    2.50
   3  -7   4   59.99    2.10
  -3  -7  -4   57.69    2.20
  -3  -7  -4   55.59    3.60
   3   7   4   64.59    2.20
  -3   7  -4   56.69    1.70
   4  -7   4    0.70    4.90
  -4  -7  -4    7.40    1.00
   4   7   4    6.80    1.10
   4   7   4    5.60    3.00
   5  -7   4    3.60    2.00
  -5  -7  -4    4.10    0.80
   5  -7   4    4.80    5.30
   5   7   4    4.30    1.10
   5   7   4    1.70    2.70
   6  -7   4  101.39    9.70
  -6  -7  -4  110.79    4.00
   6  -7   4  109.99    5.50
   6   7   4   96.69    5.50
   6   7   4  123.59    4.50
   7  -7   4    5.10    2.30
  -7  -7  -4    1.60    0.70
   7  -7   4    0.80    5.60
   7   7   4    0.30    0.70
   7   7   4   -2.20    2.00
   7   7   4    2.20    0.90
   8  -7   4   19.10    7.00
   8  -7   4   11.90    3.20
  -8  -7  -4   16.20    2.00
   9  -7   4    1.60    2.50
  -9  -7  -4    0.80    1.00
   9  -7   4    2.90    5.00
   9   7   4    1.70    1.10
 -10  -7  -4    1.50    1.10
  10  -7   4    5.30    5.60
  10  -7   4    2.40    2.20
  10   7   4    2.00    1.50
  11  -7   4   -0.80    2.20
  11  -7   4   13.60    5.50
  11   7   4    0.80    1.30
  11  -8  -4    1.20    2.50
  11  -8  -4   -8.40    6.10
 -11  -8   4    1.50    1.20
  11   8  -4    1.20    1.30
 -10  -8   4    0.50    0.90
  10  -8  -4   -3.80    6.60
  10  -8  -4   -0.30    2.40
  10   8  -4    2.00    1.30
  -9  -8   4   -0.30    0.80
   9  -8  -4   -1.70    2.00
   9  -8  -4    5.20    6.80
   9   8  -4    0.20    1.20
   9   8  -4    0.80    1.10
   8  -8  -4   -1.40    5.00
  -8  -8   4    0.70    0.80
   8  -8  -4    0.60    2.00
   8   8  -4    1.80    1.00
   7  -8  -4    0.30    7.10
  -7  -8   4    0.60    0.60
   7   8  -4    0.30    0.80
   6  -8  -4    8.20    5.50
  -6  -8   4    8.60    1.30
   6   8  -4    9.70    1.50
  -5  -8   4    7.10    1.10
   5  -8  -4   15.90    6.00
   5   8  -4    6.90    1.10
  -4  -8   4    4.00    0.80
   4  -8  -4    5.00    4.70
   4   8  -4    3.90    0.70
  -3  -8   4   41.70    1.80
  -3  -8   4   46.10    3.70
   3  -8  -4   46.30    6.60
   3  -8  -4   40.70    1.90
  -3   8   4   42.00    1.30
   3   8  -4   44.00    1.50
  -3   8   4   41.70    1.30
  -2  -8   4   50.39    1.70
  -2  -8   4   52.39    1.90
  -2  -8   4   54.09    4.40
   2  -8  -4   52.69    2.10
   2  -8  -4   54.79    6.50
   2   8  -4   49.10    1.40
  -2   8   4   49.99    2.20
  -1  -8   4    2.60    2.10
   1  -8  -4    3.50    0.60
  -1  -8   4    2.80    0.30
   1  -8  -4    2.80    0.60
  -1  -8   4    2.90    0.60
   1  -8  -4    5.10    4.30
  -1   8   4    2.00    1.20
   0  -8   4   25.10    0.90
   0  -8  -4   35.70    6.00
   0  -8  -4   27.60    1.20
   0  -8  -4   27.50    1.30
   0  -8   4   31.20    5.40
   0  -8   4   27.80    1.30
   0   8   4   26.10    2.10
   0   8  -4   24.30    1.90
   1  -8   4    0.70    0.40
  -1  -8  -4    0.20    0.30
   1  -8   4    0.40    1.10
   1  -8   4   -2.70    2.70
   1   8   4    0.00    0.20
  -1   8  -4    0.30    0.70
   2  -8   4   23.50    1.30
  -2  -8  -4   22.60    3.20
  -2  -8  -4   22.10    1.30
  -2  -8  -4   23.90    1.20
   2  -8   4   19.40    5.70
   2   8   4   21.80    1.10
  -2   8  -4   24.30    1.30
   2   8   4   26.90    4.70
  -3  -8  -4   -0.20    1.00
   3  -8   4    1.50    4.50
  -3  -8  -4    1.10    0.80
  -3  -8  -4    0.50    0.30
   3   8   4    1.20    3.10
  -3   8  -4    0.90    0.30
   3   8   4    0.90    0.40
  -4  -8  -4    0.80    0.50
   4  -8   4   -2.30    4.80
  -4  -8  -4    0.70    1.10
   4   8   4    4.60    3.40
   4   8   4    1.30    0.60
   5  -8   4   37.40    8.20
  -5  -8  -4   34.10    1.90
   5  -8   4   33.20    3.00
   5   8   4   33.10    2.00
   5   8   4   36.00    7.40
   6  -8   4   -2.00    1.50
  -6  -8  -4    1.80    0.90
   6  -8   4    1.00    4.80
   6   8   4   -4.40    2.40
   6   8   4    0.70    0.90
   7  -8   4    1.40    5.40
   7  -8   4    4.10    2.30
  -7  -8  -4    2.40    0.90
   7   8   4    6.20    1.30
   8  -8   4   10.40    2.90
   8  -8   4    7.20    6.00
  -8  -8  -4    6.30    1.20
   9  -8   4    2.60    2.40
   9  -8   4   -0.40    4.80
  -9  -8  -4   -1.10    0.60
   9   8   4    0.10    0.90
  10  -8   4    1.20    2.90
  10  -8   4    5.30    5.20
  10   8   4    1.70    1.30
 -11  -8  -4    0.30    1.00
  11  -8   4    9.10    5.50
  11  -8   4    3.20    2.70
  11   8   4    1.70    1.50
  10  -9  -4    0.20    6.90
 -10  -9   4    0.00    1.00
  10  -9  -4    0.00    2.80
  10   9  -4    1.00    1.10
   9  -9  -4   -0.30    2.40
   9  -9  -4   -4.10    5.90
  -9  -9   4   -0.60    0.70
   9   9  -4    0.70    1.30
   9   9  -4    0.70    0.90
   8  -9  -4    2.80    2.30
   8  -9  -4   -0.70    6.50
  -8  -9   4    3.00    1.00
   8   9  -4    3.60    1.20
  -7  -9   4   10.00    1.50
   7  -9  -4   10.30    7.00
   7   9  -4    7.50    1.40
  -6  -9   4    0.20    0.70
   6  -9  -4    0.30    5.90
   6   9  -4    0.10    0.60
  -5  -9   4    1.80    0.70
   5  -9  -4    7.90    5.90
   5   9  -4    1.60    0.70
  -4  -9   4    0.40    0.50
   4  -9  -4    2.90    5.30
  -4  -9   4   -0.20    1.20
   4   9  -4    0.50    0.40
   3  -9  -4   25.10    6.90
  -3  -9   4   21.20    1.30
   3  -9  -4   22.50    1.40
  -3  -9   4   21.20    2.80
  -3   9   4   21.40    1.10
   3   9  -4   21.60    0.90
  -2  -9   4    0.90    0.50
   2  -9  -4    3.70    4.70
  -2  -9   4    0.80    0.40
  -2  -9   4   -0.50    1.20
   2  -9  -4    0.20    0.40
   2   9  -4    0.60    0.20
  -2   9   4    0.20    0.90
   1  -9  -4   39.60    1.70
   1  -9  -4   47.20    7.60
  -1  -9   4   40.50    4.50
  -1  -9   4   41.00    1.30
  -1  -9   4   41.10    1.70
  -1   9   4   37.30    2.40
   0  -9   4   16.60    4.60
   0  -9   4   19.30    0.80
   0  -9  -4   18.50    1.00
   0  -9  -4   25.10    5.90
   0  -9   4   22.00    1.20
   0  -9  -4   21.30    1.20
   1  -9   4   11.30    0.80
  -1  -9  -4   10.30    0.80
  -1  -9  -4   11.50    4.00
   1  -9   4   10.50    0.90
  -1  -9  -4   12.40    0.90
   1  -9   4    9.10    4.60
   1   9   4   12.70    0.80
  -1   9  -4   12.10    1.30
   2  -9   4   34.50    6.90
  -2  -9  -4   24.00    1.30
  -2  -9  -4   28.70    4.70
   2  -9   4   22.60    1.40
  -2  -9  -4   22.90    1.30
  -2   9  -4   22.00    1.60
   2   9   4   23.30    1.10
  -3  -9  -4   18.80    1.20
   3  -9   4   20.20    6.40
  -3  -9  -4   20.50    1.50
   3  -9   4   17.00    1.30
   3   9   4   19.40    1.10
  -3   9  -4   18.50    1.00
  -4  -9  -4    3.70    0.90
   4  -9   4    5.70    5.60
  -4  -9  -4    4.10    1.80
   4   9   4    4.20    0.80
   4   9   4   -0.10    3.40
  -5  -9  -4    2.00    0.90
   5  -9   4   -3.20    5.10
   5  -9   4    1.90    1.80
   5   9   4   -5.30    3.00
   5   9   4    1.10    0.60
  -6  -9  -4    2.30    0.80
   6  -9   4    4.10    2.00
   6  -9   4    8.70    7.00
   6   9   4    4.50    1.10
   6   9   4   -3.60    2.80
   7  -9   4    0.60    1.80
  -7  -9  -4    1.10    0.70
   7  -9   4    2.50    6.00
   7   9   4    0.10    0.70
  -8  -9  -4    2.20    0.90
   8  -9   4   -1.50    5.30
   8  -9   4    1.50    2.30
  -9  -9  -4    0.30    0.90
   9  -9   4    2.00    2.70
   9  -9   4    5.10    5.10
   9   9   4    1.40    1.10
  10  -9   4    8.30    5.70
  10  -9   4    4.20    2.70
 -10  -9  -4   -0.90    1.10
  10   9   4    1.90    1.30
  10 -10  -4    3.90    8.40
  10 -10  -4    2.10    2.90
 -10 -10   4    0.40    1.00
  10  10  -4    1.30    1.00
   9 -10  -4    4.80    7.90
  -9 -10   4    0.10    0.80
   9 -10  -4    5.00    2.90
   9  10  -4    2.50    1.20
   9  10  -4    1.40    1.40
   8 -10  -4    5.00    7.30
   8 -10  -4   -0.80    2.20
   8  10  -4    2.40    1.00
   7 -10  -4    5.30    6.20
   6 -10  -4    5.90    6.90
  -5 -10   4   13.60    1.30
   5 -10  -4   17.20    7.70
  -4 -10   4    8.70    1.20
   4 -10  -4    7.70    1.20
   4 -10  -4   12.80    7.10
  -4 -10   4   11.90    3.00
   4  10  -4    7.30    0.60
   3 -10  -4    4.90    0.90
   3 -10  -4    8.40    6.60
  -3 -10   4    5.20    0.90
  -3 -10   4    3.20    2.00
   3  10  -4    4.50    0.40
  -3  10   4    4.60    0.80
  -2 -10   4   -1.10    1.80
  -2 -10   4   -0.30    0.30
  -2 -10   4   -0.30    0.50
   2 -10  -4   -0.20    0.30
   2 -10  -4    2.40    6.10
  -2  10   4   -0.50    0.90
  -1 -10   4    7.20    3.30
  -1 -10   4    8.70    0.80
   1 -10  -4   10.60    5.80
   1 -10  -4    8.80    1.00
  -1 -10   4    8.00    0.50
  -1  10   4    9.50    2.00
   0 -10  -4   40.80    1.60
   0 -10   4   40.30    1.40
   0 -10   4   36.30    5.50
   0 -10  -4   44.20    7.90
   0 -10  -4   44.50    1.80
   0 -10   4   42.30    1.90
  -1 -10  -4    0.70    0.40
  -1 -10  -4   -3.90    3.30
   1 -10   4    0.40    0.30
  -1 -10  -4    0.30    0.40
   1 -10   4    0.40    0.40
   1 -10   4    0.10    3.50
   1  10   4    0.50    0.30
   2 -10   4   12.30    6.00
  -2 -10  -4   14.40    1.10
   2 -10   4   14.70    1.20
  -2 -10  -4   14.40    1.10
  -2 -10  -4   17.10    4.10
   2  10   4   13.20    0.90
  -2  10  -4   16.30    1.30
   3 -10   4    3.30    5.50
  -3 -10  -4    6.60    1.00
  -3 -10  -4    6.50    2.40
   3 -10   4    8.80    1.20
  -3  10  -4    6.00    0.80
   3  10   4    7.00    0.70
   4 -10   4   60.49    8.60
  -4 -10  -4   62.69    2.70
   4 -10   4   65.99    2.90
  -4 -10  -4   70.29    5.10
   4  10   4   68.49    2.60
  -5 -10  -4   23.80    1.70
   5 -10   4   20.60    7.70
   5 -10   4   25.50    3.30
   5  10   4   24.60    1.60
   6 -10   4   23.30    3.90
   6 -10   4   20.80    7.60
  -6 -10  -4   23.90    1.80
   6  10   4   17.40    4.20
   6  10   4   23.70    1.80
  -7 -10  -4    6.90    1.30
   7 -10   4   10.30    5.90
   7 -10   4    4.50    2.30
   7  10   4    9.10    1.40
   8 -10   4    6.50    5.00
   8 -10   4    4.10    2.30
  -8 -10  -4    0.50    0.70
   8  10   4    2.50    1.00
  -9 -10  -4   -0.40    0.60
   9 -10   4   -1.10    1.80
   9 -10   4    0.60    4.40
   9  10   4    1.60    1.00
  10 -10   4    0.20    2.50
 -10 -10  -4    1.10    1.00
  10 -10   4   12.80    6.20
  10  10   4    3.10    1.30
  10 -11  -4    2.80    7.50
  10 -11  -4   -0.10    2.90
 -10 -11   4    1.30    1.10
  10  11  -4    1.10    1.10
   9 -11  -4    6.80    7.50
  -9 -11   4    1.00    0.90
   9 -11  -4   -2.40    2.00
   9  11  -4    2.20    1.00
  -8 -11   4    1.80    0.90
   8 -11  -4   -0.90    2.20
   8 -11  -4    2.90    6.70
   8  11  -4    3.00    0.90
   7 -11  -4    7.90    7.80
  -7 -11   4    8.30    1.30
   7  11  -4    6.10    1.20
   6 -11  -4    1.10    5.90
  -6 -11   4   -0.60    0.70
   6  11  -4    1.30    0.60
  -5 -11   4   13.70    1.30
   5 -11  -4   12.90    7.00
   5 -11  -4   12.20    1.70
   5  11  -4   10.20    0.90
  -4 -11   4   11.60    1.40
   4 -11  -4   10.90    1.50
  -4 -11   4   11.80    3.00
   4 -11  -4    9.90    6.90
   4  11  -4   10.90    0.70
  -3 -11   4    1.20    0.60
   3 -11  -4    1.70    0.70
  -3 -11   4    0.20    1.80
   3 -11  -4   -3.40    5.20
  -3  11   4    1.70    0.70
   3  11  -4    1.50    0.30
   2 -11  -4    0.90    0.60
   2 -11  -4    5.70    5.70
  -2 -11   4    1.90    0.60
  -2 -11   4    1.80    0.50
  -2 -11   4    0.00    1.90
  -2  11   4    1.10    1.00
  -1 -11   4   48.20    2.10
   1 -11  -4   46.40    2.10
  -1 -11   4   42.70    1.50
  -1 -11   4   42.30    5.20
   1 -11  -4   40.60    8.20
   0 -11   4   24.40    1.10
   0 -11  -4   30.10    6.80
   0 -11   4   27.40    1.50
   0 -11  -4   28.70    1.60
   0 -11   4   35.60    6.90
   1 -11   4   14.70    1.20
  -1 -11  -4   17.60    1.20
  -1 -11  -4   17.80    5.50
   1 -11   4   16.80    1.00
  -1 -11  -4   16.60    1.00
   1 -11   4   16.40    5.60
  -2 -11  -4   27.90    4.90
   2 -11   4   24.80    7.10
  -2 -11  -4   21.00    1.40
  -2 -11  -4   22.40    1.40
   2 -11   4   20.30    1.50
  -2  11  -4   22.90    1.60
   2  11   4   25.70    1.30
   3 -11   4    4.00    1.00
  -3 -11  -4    4.90    0.90
   3 -11   4   -1.10    4.70
  -3 -11  -4    4.70    2.50
  -3  11  -4    6.40    0.90
  -4 -11  -4   81.29    5.80
   4 -11   4   73.09    3.20
  -4 -11  -4   70.49    3.00
   4 -11   4   67.29    9.00
   4  11   4   80.99    2.80
   5 -11   4    0.60    1.50
   5 -11   4    1.60    0.90
  -5 -11  -4    0.90    0.70
   5 -11   4    2.60    5.80
   5  11   4    0.70    0.60
   6 -11   4   27.40    8.20
   6 -11   4   25.40    3.60
  -6 -11  -4   26.70    2.00
   6  11   4   25.30    1.80
  -7 -11  -4    1.30    1.00
   7 -11   4    3.50    5.80
   7 -11   4   -1.30    1.80
   7  11   4   -0.20    0.80
   8 -11   4    6.30    5.50
  -8 -11  -4    4.00    1.30
   8 -11   4    4.30    2.70
   8  11   4    5.20    1.70
   9 -11   4    8.00    5.40
   9 -11   4    1.90    2.30
   9  11   4    0.40    1.30
 -10 -11  -4    3.50    1.30
  10 -11   4    5.80    5.40
  10 -11   4    4.00    2.50
  10  11   4    1.30    1.10
  -9 -12   4    0.20    1.00
   9 -12  -4    4.00    7.50
   9 -12  -4   -1.20    2.90
   9  12  -4    2.40    1.40
   8 -12  -4    1.70    2.00
   8 -12  -4    1.20    7.00
  -8 -12   4    0.70    0.80
   8  12  -4    0.10    0.90
  -7 -12   4    1.90    1.00
   7 -12  -4    7.60    6.70
   7  12  -4    1.00    0.80
   6 -12  -4    2.70    6.30
  -6 -12   4    1.80    0.90
   6 -12  -4    4.50    1.30
   6  12  -4    1.90    0.70
  -5 -12   4    1.80    0.90
   5 -12  -4    1.20    0.90
   5 -12  -4   -6.40    5.20
   5  12  -4    0.50    0.40
  -4 -12   4    8.20    2.80
  -4 -12   4    7.50    1.10
   4 -12  -4    1.80    5.90
   4 -12  -4    7.10    1.20
   4  12  -4    5.50    0.50
   3 -12  -4    1.00    5.80
  -3 -12   4    1.30    0.60
   3 -12  -4    1.10    0.80
  -3 -12   4    0.10    1.80
  -3  12   4    2.90    0.80
   2 -12  -4    8.80    6.20
   2 -12  -4    9.10    1.20
  -2 -12   4    8.20    3.10
  -2 -12   4    8.30    0.80
  -2 -12   4    8.10    1.10
   1 -12  -4    0.30    5.60
  -1 -12   4    0.30    0.50
  -1 -12   4   -1.70    2.00
  -1 -12   4    0.60    0.40
   1 -12  -4    0.10    0.50
   0 -12   4    1.00    0.40
   0 -12  -4    2.00    0.60
   0 -12  -4   -1.50    3.90
   0 -12   4    1.30    0.60
   0 -12   4   -3.40    2.80
  -1 -12  -4   11.10    1.00
   1 -12   4    8.80    4.50
  -1 -12  -4    9.90    4.40
   1 -12   4   10.80    0.80
   1 -12   4   12.00    1.40
  -2 -12  -4   10.20    1.30
  -2 -12  -4    8.50    3.40
   2 -12   4    8.30    1.30
   2 -12   4    3.20    5.00
   2  12   4    8.40    0.80
   3 -12   4   -0.40    0.60
  -3 -12  -4    0.90    0.60
   3 -12   4   -2.10    5.30
  -3 -12  -4    0.20    1.90
   3  12   4    0.20    0.40
  -3  12  -4    1.60    0.60
  -4 -12  -4    7.30    2.90
   4 -12   4    7.80    1.40
  -4 -12  -4    7.30    1.20
   4 -12   4    4.70    4.80
   4  12   4    8.40    0.90
  -4  12  -4    5.00    0.50
  -5 -12  -4    1.50    0.80
   5 -12   4    3.30    1.80
   5 -12   4    3.70    1.10
   5 -12   4    0.80    5.10
   5  12   4    4.30    0.90
   6 -12   4    0.80    1.00
   6 -12   4    2.60    2.00
  -6 -12  -4    2.40    1.10
   6 -12   4    6.10    5.80
   6  12   4    3.40    0.90
   7 -12   4    8.40    2.90
  -7 -12  -4   10.90    1.70
   7 -12   4    5.40    5.60
   7  12   4    6.80    1.40
  -8 -12  -4    0.90    0.80
   8 -12   4    4.00    2.80
   8 -12   4    4.70    5.10
   9 -12   4    2.20    2.80
  -9 -12  -4    1.10    0.90
   9 -12   4    3.80    5.30
   9  12   4   -0.90    1.10
   9 -13  -4   -0.10    2.30
  -9 -13   4    1.40    1.20
   9 -13  -4   18.60   10.30
  -8 -13   4    2.60    1.00
   8 -13  -4    1.20    1.20
   8 -13  -4    1.80    6.40
   8 -13  -4    2.70    2.50
   8  13  -4    1.20    1.00
  -7 -13   4   -0.30    0.60
   7 -13  -4    1.20    6.10
   7 -13  -4    2.00    1.20
   7  13  -4    0.60    0.70
  -6 -13   4    2.50    0.90
   6 -13  -4   -1.90    6.90
   6 -13  -4    1.90    1.00
   6  13  -4    3.00    0.70
   5 -13  -4   -0.40    6.10
  -5 -13   4    0.80    0.70
   5 -13  -4    0.10    0.70
   5  13  -4    0.30    0.40
   4 -13  -4    6.40    1.30
   4 -13  -4    7.80    7.40
  -4 -13   4    5.60    2.70
  -4 -13   4    5.50    1.00
   4  13  -4    4.90    0.50
   3 -13  -4    1.00    6.50
  -3 -13   4    6.60    2.70
  -3 -13   4   11.50    1.40
   3 -13  -4   10.10    1.60
  -3  13   4   12.90    1.10
  -2 -13   4   -0.30    0.50
  -2 -13   4   -1.50    1.70
  -2 -13   4    0.60    0.50
   2 -13  -4   -0.30    0.60
   2 -13  -4   -2.30    4.80
  -1 -13   4    6.70    0.70
  -1 -13   4    6.50    1.10
   1 -13  -4    9.10    1.20
   1 -13  -4    6.50    5.00
  -1 -13   4    9.10    3.90
   0 -13   4   18.30    1.40
   0 -13  -4   18.90    1.40
   0 -13   4   16.40    4.90
   0 -13  -4   12.60    5.30
  -1 -13  -4   14.70    1.30
   1 -13   4   15.80    5.40
   1 -13   4   16.00    1.40
  -1 -13  -4   18.30    5.00
   2 -13   4    3.90    5.40
   2 -13   4    1.80    0.80
  -2 -13  -4    2.30    0.70
  -2 -13  -4    0.80    2.10
   3 -13   4    1.00    0.70
   3 -13   4   -2.60    4.00
  -3 -13  -4    0.30    0.50
  -3 -13  -4    0.80    2.40
  -3  13  -4    2.60    0.90
   3  13   4    1.40    0.50
   4 -13   4    4.60    1.30
  -4 -13  -4    7.00    1.30
  -4 -13  -4    4.40    2.40
   4 -13   4   -2.40    4.80
  -4  13  -4    3.70    0.50
   4  13   4    5.40    0.90
  -5 -13  -4    0.90    0.70
  -5 -13  -4    1.30    2.00
   5 -13   4    1.90    1.00
   5 -13   4    0.40    1.50
   5 -13   4    1.10    4.60
   5  13   4    0.70    0.60
   6 -13   4    2.60    4.80
  -6 -13  -4    0.70    0.80
   6 -13   4    1.80    2.10
   6 -13   4    1.10    0.90
   6  13   4   -0.20    0.70
   7 -13   4    3.40    2.40
   7 -13   4   -0.50    0.80
  -7 -13  -4   -0.40    0.70
   7 -13   4   -2.10    4.30
   7  13   4    1.20    0.90
   8 -13   4    5.10    5.70
  -8 -13  -4    0.20    0.90
   8 -13   4   -1.60    2.60
   8  13   4   -0.70    1.00
   9 -13   4    1.80    2.30
  -9 -13  -4   -0.60    1.00
   9  13   4    0.10    1.40
   9 -14  -4    0.70    1.20
   9 -14  -4    6.90    7.30
  -9 -14   4   -0.60    1.00
   9 -14  -4    0.60    3.00
   9  14  -4    2.00    1.30
  -8 -14   4   -1.00    0.90
   8 -14  -4   -0.40    2.70
   8 -14  -4    2.60    7.20
   8 -14  -4    0.80    1.20
   8  14  -4    0.70    0.90
   7 -14  -4    3.50    8.10
   7 -14  -4    0.30    1.00
  -7 -14   4    3.00    1.10
   7  14  -4    2.80    0.80
   6 -14  -4    6.50    6.80
  -6 -14   4    3.60    1.00
   6 -14  -4    1.90    1.10
   5 -14  -4    0.40    0.70
  -5 -14   4    1.50    0.80
   5 -14  -4    3.10    5.50
   5  14  -4    0.50    0.40
  -4 -14   4    2.20    0.80
   4 -14  -4    1.80    0.90
   4 -14  -4   -2.50    5.50
  -4 -14   4    1.20    2.10
  -3 -14   4    7.20    3.10
   3 -14  -4    7.30    1.30
   3 -14  -4    2.30    5.60
  -3 -14   4    5.00    1.00
  -3  14   4    9.40    1.30
  -2 -14   4    2.50    0.80
  -2 -14   4    1.60    2.20
   2 -14  -4    8.30    6.00
   2 -14  -4    2.10    0.70
  -1 -14   4    0.90    0.40
  -1 -14   4   -3.20    1.60
  -1 -14   4    0.00    0.40
   0 -14  -4   -1.40    3.90
   0 -14   4    0.20    0.40
   0 -14   4    0.10    0.50
   0 -14   4   -1.10    2.50
  -1 -14  -4    0.70    3.00
   1 -14   4   -1.80    2.80
   1 -14   4    0.10    0.60
  -1 -14  -4    0.70    0.70
   2 -14   4   -0.20    3.70
   2 -14   4   -0.10    0.60
  -2 -14  -4   -0.40    0.50
  -2 -14  -4    2.70    2.80
  -3 -14  -4    2.80    2.50
   3 -14   4    2.60    1.00
  -3 -14  -4    2.40    0.80
   3 -14   4    1.00    4.10
   3  14   4    4.30    0.70
   4 -14   4    0.80    0.70
   4 -14   4    1.20    4.10
  -4 -14  -4    1.10    0.70
  -4 -14  -4    1.50    2.20
  -4  14  -4    0.80    0.50
   4  14   4    0.20    0.50
  -5 -14  -4    3.00    2.40
  -5 -14  -4    2.20    1.00
   5 -14   4    3.40    1.10
   5 -14   4    6.70    5.10
   5  14   4    3.40    0.80
   6 -14   4   -0.80    1.80
   6 -14   4    1.00    1.10
   6 -14   4    6.80    5.00
  -6 -14  -4    2.00    1.00
   6  14   4    1.90    0.80
   7 -14   4    4.10    4.10
   7 -14   4   -3.30    1.60
  -7 -14  -4    1.40    1.10
   7 -14   4   -0.50    1.20
   7  14   4    2.30    1.00
   8 -14   4    0.20    1.20
  -8 -14  -4    0.70    0.80
   8 -14   4    2.90    2.40
   8 -14   4    4.80    5.30
  -9 -14  -4   -1.40    0.80
   9 -14   4    0.10    1.20
   9 -14   4    6.30    4.40
   9 -14   4   -1.10    2.30
   9  14   4    2.40    1.50
   8 -15  -4   -0.40    1.30
   8 -15  -4    0.30    2.40
   8 -15  -4    4.50    6.20
  -8 -15   4    0.80    0.90
   7 -15  -4    1.70    1.30
   7 -15  -4   10.00    8.10
  -7 -15   4    5.20    1.60
   6 -15  -4   -0.20    1.00
  -6 -15   4    1.20    0.80
   6 -15  -4    1.20    5.80
   6  15  -4    1.20    0.60
  -5 -15   4    5.30    1.20
   5 -15  -4    5.70    1.30
   5 -15  -4   10.70    7.20
   4 -15  -4   -4.90    5.50
  -4 -15   4    2.90    2.60
  -4 -15   4   -0.10    0.60
   4 -15  -4    0.10    0.80
   3 -15  -4   10.80    6.10
  -3 -15   4    8.30    4.00
  -3 -15   4    6.50    1.30
   3 -15  -4    7.70    1.40
   2 -15  -4    3.10    5.10
  -2 -15   4    6.50    1.30
  -2 -15   4    4.60    3.30
   2 -15  -4    5.20    1.10
   1 -15  -4   19.90    1.60
  -1 -15   4   20.20    1.60
   1 -15  -4   21.60    6.90
  -1 -15   4   19.90    1.00
  -1 -15   4   19.80    5.10
   0 -15   4   -1.00    0.50
   0 -15  -4    3.20    3.80
   0 -15   4    3.00    3.20
   0 -15   4    1.60    0.50
   0 -15  -4    0.40    0.50
   1 -15   4   -0.30    2.70
  -1 -15  -4    5.10    1.00
   1 -15   4    6.30    1.20
  -1 -15  -4    6.50    4.90
  -2 -15  -4   15.80    1.50
   2 -15   4   22.00    1.80
   2 -15   4   16.80    6.30
  -2 -15  -4   17.20    4.00
  -3 -15  -4    1.90    0.80
   3 -15   4    1.80    0.90
   3 -15   4    0.70    4.20
  -3 -15  -4    2.90    2.90
   4 -15   4    0.60    0.90
  -4 -15  -4    1.20    0.80
   4 -15   4    2.80    5.20
  -4 -15  -4    4.50    2.60
   4 -15   4    2.20    1.80
   4  15   4    1.70    0.70
  -4  15  -4    1.80    0.70
  -5 -15  -4    9.50    1.70
   5 -15   4   11.10    2.60
   5 -15   4   11.50    1.90
  -5 -15  -4   11.10    3.60
   5 -15   4   12.00    6.10
   5  15   4    9.80    1.20
   6 -15   4    5.30    2.10
  -6 -15  -4    4.20    1.30
   6 -15   4    2.40    1.20
   6 -15   4   12.70    6.70
   6  15   4    5.60    1.10
   7 -15   4   -0.40    1.10
   7 -15   4    3.00    5.50
   7 -15   4    1.60    2.60
   7  15   4    1.80    1.00
   8 -15   4    5.60    5.10
   8 -15   4   -1.90    2.10
   8 -15   4   -0.40    1.40
  -8 -15  -4    1.40    1.00
   8 -16  -4    5.20    2.80
   8 -16  -4    1.10    1.50
   8 -16  -4    8.60    6.10
   7 -16  -4    9.50    6.60
  -7 -16   4    0.90    1.20
   7 -16  -4    2.10    2.50
   7 -16  -4    0.50    1.60
   6 -16  -4    9.10    1.80
  -6 -16   4    6.20    1.40
   6 -16  -4    6.60    7.90
   5 -16  -4    1.70    1.00
   5 -16  -4    1.10    5.30
  -5 -16   4    2.00    0.90
  -4 -16   4    8.00    1.40
   4 -16  -4    5.20    1.30
   4 -16  -4    9.60    6.80
  -4 -16   4    8.60    3.60
   3 -16  -4   -0.30    0.80
  -3 -16   4    3.00    2.50
  -3 -16   4    0.70    0.70
   3 -16  -4   -0.30    3.90
   2 -16  -4   24.60    1.90
  -2 -16   4   16.90    4.30
   2 -16  -4   23.70    8.00
  -2 -16   4   23.70    1.80
  -1 -16   4    3.60    1.00
   1 -16  -4    2.50    0.90
  -1 -16   4    5.20    0.70
  -1 -16   4    4.80    3.30
   1 -16  -4    4.10    4.30
   0 -16   4    7.20    3.70
   0 -16   4    8.00    1.00
   0 -16   4    9.40    1.50
   0 -16  -4    8.60    4.20
   0 -16  -4    8.30    1.30
  -1 -16  -4    1.00    0.80
  -1 -16  -4    0.90    2.80
   1 -16   4    0.20    0.80
   1 -16   4    3.50    3.60
  -2 -16  -4    2.20    2.20
   2 -16   4    0.20    0.70
   2 -16   4   -0.20    2.80
  -2 -16  -4    1.90    0.90
  -3 -16  -4    1.00    0.70
   3 -16   4    1.80    0.90
   3 -16   4   -3.80    3.10
  -4 -16  -4    3.50    2.70
  -4 -16  -4    1.90    0.90
   4 -16   4    0.80    1.00
   4 -16   4    8.80    5.10
   4 -16   4    1.70    1.70
   4  16   4    1.00    0.70
   5 -16   4    3.10    5.10
  -5 -16  -4    3.40    2.80
   5 -16   4    3.00    2.00
   5 -16   4    4.00    1.30
  -5 -16  -4    2.90    1.10
   5  16   4    2.40    0.80
   6 -16   4    4.60    4.80
   6 -16   4   -2.10    1.80
   6 -16   4    0.90    1.20
  -6 -16  -4   -0.20    1.10
   6  16   4    3.00    0.90
   7 -16   4    2.70    1.60
   7 -16   4   -0.80    2.40
  -7 -16  -4    0.60    0.90
   7 -16   4    1.80    4.90
   7  16   4    2.90    1.20
   7 -17  -4    5.30    6.20
   7 -17  -4    0.70    1.30
  -7 -17   4    0.50    1.00
   7 -17  -4    4.90    2.90
   6 -17  -4    7.40    6.90
  -5 -17   4    1.40    1.00
   5 -17  -4    3.50    6.80
   5 -17  -4    0.50    1.00
   4 -17  -4    0.40    4.60
  -4 -17   4   -0.70    1.90
  -4 -17   4    0.00    0.80
   4 -17  -4   -1.60    0.70
   3 -17  -4    0.90    4.20
   3 -17  -4    2.10    0.90
  -3 -17   4    3.10    1.80
  -3 -17   4    2.80    1.10
  -2 -17   4    0.90    2.00
   2 -17  -4    2.10    3.70
  -2 -17   4    0.10    0.70
   2 -17  -4   -0.30    0.70
   1 -17  -4    4.00    1.20
  -1 -17   4    3.70    1.10
   1 -17  -4   12.00    5.40
  -1 -17   4    3.30    3.00
   0 -17   4    2.50    2.90
   0 -17   4    3.00    1.00
   0 -17  -4    5.10    1.20
   0 -17  -4    6.40    3.40
  -1 -17  -4    2.60    2.10
   1 -17   4    1.80    1.00
  -1 -17  -4    1.10    0.80
   1 -17   4    1.10    3.10
   2 -17   4    0.60    0.80
  -2 -17  -4    0.40    0.70
  -2 -17  -4    4.30    2.60
   2 -17   4    3.40    3.50
   2 -17   4   -1.30    1.20
   3 -17   4    1.20    1.00
   3 -17   4    0.20    1.40
  -3 -17  -4    0.90    0.70
   3 -17   4   -2.40    3.80
  -3 -17  -4    0.60    1.50
  -4 -17  -4    6.70    3.60
  -4 -17  -4    5.60    1.30
   4 -17   4    5.60    1.80
   4 -17   4   11.40    6.40
   4 -17   4    9.90    1.70
   5 -17   4    5.20    1.50
   5 -17   4    8.00    5.10
   5 -17   4    0.60    1.90
  -5 -17  -4    3.20    1.30
  -5 -17  -4    6.00    3.40
   5  17   4    2.10    0.80
  -6 -17  -4    2.40    1.20
   6 -17   4    1.50    2.20
   6 -17   4    8.10    5.30
   6 -17   4    1.00    1.10
   7 -17   4   12.10    6.00
   7 -17   4   -1.50    2.10
   7 -17   4   -2.20    1.10
  -7 -17  -4    0.40    1.10
  -6 -18   4    5.40    1.50
   6 -18  -4    3.20    4.80
   6 -18  -4    5.40    1.60
   5 -18  -4    4.70    5.50
  -5 -18   4    1.40    1.20
  -4 -18   4    0.40    0.90
   4 -18  -4    1.80    5.70
   4 -18  -4    0.50    1.10
  -4 -18   4   -0.20    2.30
   3 -18  -4    1.70    6.00
   3 -18  -4    1.60    1.00
  -3 -18   4   -1.10    2.90
  -3 -18   4    0.90    0.90
  -2 -18   4    4.90    2.50
  -2 -18   4    2.60    1.00
   2 -18  -4    4.20    4.40
   2 -18  -4    4.70    1.20
  -1 -18   4   -0.30    0.60
   1 -18  -4    4.80    4.60
  -1 -18   4    0.50    2.50
   1 -18  -4    1.30    1.00
   0 -18   4    3.40    1.20
   0 -18   4    5.00    3.40
   0 -18  -4    5.00    1.30
   0 -18  -4    2.70    3.60
   0 -18   4    1.90    1.00
  -1 -18  -4    2.30    2.80
   1 -18   4    0.20    3.00
  -1 -18  -4   -0.40    0.80
   1 -18   4    0.90    1.20
   1 -18   4    2.40    1.00
   2 -18   4   -0.20    3.50
   2 -18   4    1.90    1.00
  -2 -18  -4    2.50    2.20
   2 -18   4   -0.20    1.40
  -2 -18  -4    2.90    1.10
  -3 -18  -4    1.30    0.90
   3 -18   4    2.60    3.40
   3 -18   4    1.20    1.60
   3 -18   4    0.10    0.70
  -3 -18  -4    2.30    3.20
   4 -18   4    2.50    1.10
   4 -18   4    2.80    3.70
  -4 -18  -4    6.50    3.10
   4 -18   4    2.70    2.00
  -4 -18  -4    3.40    1.20
   5 -18   4    2.80    3.60
  -5 -18  -4    3.70    2.70
  -5 -18  -4    0.50    1.00
   5 -18   4   -1.40    1.90
   5 -18   4   -0.40    1.00
   6 -18   4    1.10    2.00
  -6 -18  -4    1.30    0.90
   6 -18   4    7.70    4.80
   6 -18   4    0.70    1.20
  -5 -19   4    1.50    1.00
   5 -19  -4    1.70    1.30
   5 -19  -4    7.70    5.80
   4 -19  -4    9.70    5.20
  -4 -19   4    0.50    1.80
  -4 -19   4    0.10    0.80
   4 -19  -4    0.20    1.10
  -3 -19   4    1.00    2.40
  -3 -19   4   -0.10    0.90
   3 -19  -4    0.00    1.10
   2 -19  -4    4.30    4.10
  -2 -19   4    0.50    2.60
   2 -19  -4    0.80    1.00
  -2 -19   4    0.60    0.90
   1 -19  -4    4.80    3.80
  -1 -19   4    4.10    3.20
   0 -19  -4    1.30    1.00
   0 -19   4   -0.20    1.00
   0 -19   4    3.00    3.30
   0 -19  -4    2.90    3.20
   1 -19   4    3.80    1.80
  -1 -19  -4    1.80    0.80
  -1 -19  -4    4.20    2.70
   1 -19   4    1.50    2.50
   1 -19   4    2.40    1.20
  -2 -19  -4   -0.60    0.70
  -2 -19  -4    1.90    2.00
   2 -19   4    4.40    4.40
   2 -19   4   -0.70    1.30
   2 -19   4    1.20    1.10
   3 -19   4   -0.30    1.70
  -3 -19  -4    2.70    2.10
   3 -19   4    2.50    4.40
   3 -19   4    0.30    0.90
   4 -19   4    1.00    1.80
  -4 -19  -4   -0.10    0.90
   4 -19   4    0.60    1.10
   4 -19   4    4.00    3.90
  -4 -19  -4    3.70    3.10
   5 -19   4    0.60    0.90
  -5 -19  -4    2.30    3.30
  -5 -19  -4    4.50    1.30
   5 -19   4    5.30    5.10
   5 -19   4    3.60    2.30
   4 -20  -4    5.60    4.60
   4 -20  -4    0.30    1.20
  -4 -20   4    1.10    1.00
  -4 -20   4    3.80    3.20
   3 -20  -4    1.60    1.00
  -3 -20   4    0.70    1.00
   3 -20  -4    9.00    4.80
  -3 -20   4    1.80    2.90
  -2 -20   4    1.10    2.10
  -2 -20   4    0.10    0.80
   2 -20  -4   10.70    4.60
   2 -20  -4    2.00    1.10
   1 -20  -4    1.10    1.20
  -1 -20   4    2.20    1.00
  -1 -20   4    3.00    2.60
   1 -20  -4    3.80    4.90
   0 -20   4    0.40    3.00
   0 -20  -4    2.80    3.20
   0 -20  -4   -0.90    1.10
   0 -20   4    1.00    0.90
  -1 -20  -4   -1.90    0.90
   1 -20   4    0.80    1.10
   1 -20   4    6.00    4.50
  -1 -20  -4    3.50    2.80
   2 -20   4    2.00    2.10
  -2 -20  -4    2.20    1.20
   2 -20   4    0.50    1.10
  -2 -20  -4    1.90    2.50
   2 -20   4    3.50    3.60
   3 -20   4    3.30    3.20
  -3 -20  -4    4.00    3.00
   3 -20   4   -0.40    1.10
   3 -20   4   -0.50    1.70
  -3 -20  -4   -0.60    0.70
  -4 -20  -4    0.50    1.10
   4 -20   4   -0.10    1.20
   4 -20   4    4.60    4.10
  -4 -20  -4    1.90    3.10
   4 -20   4    1.10    2.00
   2 -21  -4    0.60    1.10
   2 -21  -4    4.50    3.90
  -2 -21   4    0.70    1.00
  -2 -21   4    1.70    2.80
  -1 -21   4    5.00    2.80
  -1 -21   4    1.60    1.10
   1 -21  -4    8.60    4.20
   1 -21  -4    0.90    1.00
   0 -21   4    2.00    1.10
   0 -21   4    4.80    3.80
   0 -21  -4    2.90    2.90
   0 -21  -4    2.40    1.30
  -1 -21  -4    4.10    3.70
   1 -21   4    0.70    1.00
   1 -21   4    5.20    4.20
  -2 -21  -4    1.90    2.20
   2 -21   4    2.20    3.70
   2 -21   4    0.80    1.00
  -2 -21  -4    2.20    1.10
  12   0  -5   -1.00    2.10
  12   0  -5  -15.30    6.80
  11   0  -5    0.30    5.70
  11   0  -5   -0.20    1.90
  10   0  -5   -0.70    1.60
  10   0  -5   -7.20    3.20
   9   0  -5    0.00    2.40
   9   0  -5   -1.40    1.40
   8   0  -5    1.80    1.90
   7   0  -5   15.80    3.00
   7   0  -5   13.10    2.80
   6   0  -5    4.70    1.70
   6   0  -5    1.60    1.40
   5   0  -5   70.29    3.90
   5   0  -5   66.89    3.10
   4   0  -5    0.90    0.80
  -3   0   5  115.69    3.80
  -3   0   5  119.79    3.20
   3   0  -5  114.89    3.30
   3   0  -5  114.69    3.60
   2   0  -5    0.80    0.30
   2   0  -5   -1.80    0.60
  -2   0   5   -1.30    0.80
  -2   0   5    0.70    0.30
  -1   0   5   87.49    2.30
   1   0  -5   86.39    2.30
   1   0  -5   84.39    2.00
  -1   0   5   83.19    2.00
   0   0  -5    3.50    3.40
   0   0   5   -0.60    3.80
  -1   0  -5  319.87    7.70
   1   0   5  316.87    7.50
   1   0   5  308.77    7.30
  -1   0  -5  314.17    7.30
   1   0   5  320.87    7.00
   2   0   5   -1.30    1.30
   2   0   5    0.60    0.20
  -2   0  -5    0.60    0.70
  -2   0  -5    0.50    0.70
   2   0   5    0.30    0.70
   3   0   5    0.90    0.30
   3   0   5    4.10    1.60
  -3   0  -5   -0.10    0.80
   3   0   5   -0.30    0.80
  -3   0  -5    0.50    0.40
   4   0   5    0.80    1.10
   4   0   5    4.10    1.80
   5   0   5   14.00    2.90
   5   0   5   12.60    2.10
   6   0   5    0.40    1.50
   6   0   5    0.80    2.60
   7   0   5   12.00    2.50
   7   0   5   15.70    4.30
   8   0   5    0.50    1.40
   9   0   5    6.60    2.30
   9   0   5   11.80    4.10
  10   0   5    0.10    1.80
  10   0   5    7.00    3.50
  11   0   5   17.50    5.40
  12  -1  -5    2.70    3.00
  12  -1  -5  -13.80    6.50
  12   1  -5    7.00    2.80
  11  -1  -5   -9.80    4.90
  11  -1  -5    2.80    2.30
  11   1  -5   -9.50    4.10
  11   1  -5    3.40    2.30
  10  -1  -5    1.60    4.30
  10  -1  -5   11.60    2.80
  10   1  -5    9.50    2.40
  10   1  -5    2.10    3.70
   9  -1  -5   -0.80    2.60
   9  -1  -5   -1.20    1.50
   9   1  -5    0.60    2.10
   9   1  -5    1.40    2.20
   8  -1  -5   -0.50    1.70
   8  -1  -5    0.40    2.20
   8   1  -5    0.70    1.60
   8   1  -5   -1.80    1.50
   7  -1  -5   15.90    3.00
   7  -1  -5   16.90    3.50
   7   1  -5   19.50    3.00
   7   1  -5   14.10    2.10
   6  -1  -5    3.20    1.10
   6  -1  -5    2.90    1.70
  -6  -1   5    2.10    0.60
   6   1  -5   -1.60    1.40
   6   1  -5    3.10    1.30
  -5  -1   5   39.10    1.80
   5  -1  -5   37.50    2.10
   5   1  -5   40.70    2.70
   5   1  -5   39.20    2.60
  -4  -1   5  391.56    9.70
   4  -1  -5  402.76   11.50
   4  -1  -5  399.46    9.70
   4   1  -5  393.16   10.30
  -3  -1   5    0.50    0.30
   3  -1  -5    0.70    0.70
   3  -1  -5    0.00    0.50
  -3  -1   5    0.60    1.10
   3  -1  -5    0.30    0.20
   3   1  -5   -0.50    0.80
   3   1  -5    0.20    0.20
  -3   1   5    0.30    0.80
  -2  -1   5   43.50    1.90
  -2  -1   5   41.40    1.30
   2  -1  -5   44.00    1.50
   2  -1  -5   42.60    1.30
   2  -1  -5   44.50    2.20
   2   1  -5   42.30    1.30
  -2   1   5   43.20    1.60
   2   1  -5   43.10    1.90
  -1  -1   5   74.49    1.80
   1  -1  -5   79.29    2.00
   1  -1  -5   75.29    2.70
  -1  -1   5   77.89    2.30
   1   1  -5   77.09    1.80
  -1   1   5   75.59    2.00
   1   1  -5   78.19    2.30
   0  -1   5  361.96    8.10
   0  -1  -5  352.46    7.90
   0  -1   5  354.66    7.80
   0  -1   5  363.56    9.00
   0   1  -5  360.56    8.10
   0   1  -5  357.96    7.80
   0   1   5  363.06    7.90
   0   1   5  365.96    8.10
   0   1  -5  368.16    9.10
  -1  -1  -5    1.90    0.30
  -1  -1  -5    2.30    0.40
   1  -1   5    2.40    0.30
   1  -1   5    1.50    0.80
   1  -1   5    2.40    0.50
   1   1   5    2.10    0.20
  -1   1  -5    2.70    0.40
  -1   1  -5    2.60    1.00
   1   1   5    2.80    0.40
  -1   1  -5    3.40    0.60
  -2  -1  -5   58.69    1.80
   2  -1   5   60.19    3.60
   2  -1   5   58.59    2.30
  -2  -1  -5   59.99    2.30
  -2   1  -5   57.19    2.30
   2   1   5   60.89    2.30
  -2   1  -5   59.69    3.00
   2   1   5   56.99    1.70
   2   1   5   55.49    1.90
   3  -1   5   22.30    1.70
   3  -1   5   22.40    1.10
  -3  -1  -5   21.40    1.10
   3  -1   5   22.70    3.00
  -3  -1  -5   20.90    1.60
   3   1   5   21.50    1.60
   3   1   5   23.10    1.10
  -3   1  -5   21.90    1.60
   3   1   5   24.50    1.60
   4  -1   5   16.20    2.10
  -4  -1  -5   12.30    0.90
   4  -1   5   13.40    3.00
   4   1   5   16.00    2.00
   4   1   5   13.90    1.70
  -4   1  -5   11.20    1.30
  -5  -1  -5    5.50    0.90
   5  -1   5    9.00    3.30
   5  -1   5    5.80    1.70
   5   1   5    7.40    2.00
   5   1   5    4.10    1.50
   6  -1   5   18.60    4.00
   6  -1   5   16.70    2.70
   6   1   5   14.90    2.50
   6   1   5   21.90    3.50
   7  -1   5   -0.50    1.70
   7  -1   5    3.10    3.90
   7   1   5    1.60    2.80
   7   1   5   -0.80    1.40
   8  -1   5   -1.00    3.70
   8  -1   5    0.20    1.70
   8   1   5   -1.00    2.80
   8   1   5    1.20    1.50
   9  -1   5    0.10    3.90
   9  -1   5    3.40    1.90
   9   1   5    1.50    1.70
   9   1   5    0.70    2.90
  10  -1   5    3.40    2.10
  10  -1   5    9.30    4.00
  10   1   5   11.70    3.20
  10   1   5    4.90    2.10
  11  -1   5    5.40    1.70
  11   1   5    3.20    1.80
  12  -2  -5    2.50    2.40
  12   2  -5    2.70    2.00
  11  -2  -5    2.20    2.60
  11  -2  -5   -6.50    5.50
  11   2  -5    1.00    1.90
  10  -2  -5   -1.30    4.10
  10  -2  -5    3.70    2.40
  10   2  -5   -4.10    2.60
  10   2  -5    0.00    1.80
   9  -2  -5    0.30    2.20
   9  -2  -5   -2.20    2.90
   9   2  -5    2.00    1.70
   9   2  -5    2.00    2.00
   8  -2  -5    1.70    2.00
   8  -2  -5    3.50    2.70
   8   2  -5   -0.50    1.30
   8   2  -5   -2.00    1.50
   7  -2  -5   13.80    3.60
   7  -2  -5   11.30    2.70
  -7  -2   5   12.30    1.50
   7   2  -5   10.40    2.40
   7   2  -5   10.80    2.40
   6  -2  -5    9.70    1.40
   6  -2  -5   10.20    2.60
  -6  -2   5    8.10    1.20
   6   2  -5    8.90    2.30
   5  -2  -5    2.90    0.80
  -5  -2   5    2.90    0.70
   5  -2  -5    3.20    1.60
   5   2  -5    1.60    1.40
   4  -2  -5    9.10    1.90
  -4  -2   5    9.00    0.80
   4  -2  -5    8.00    1.00
   4   2  -5   10.70    1.80
   4   2  -5    8.20    1.50
   3  -2  -5   25.40    2.10
   3  -2  -5   26.60    1.10
  -3  -2   5   29.90    1.20
  -3  -2   5   30.80    2.00
   3   2  -5   27.60    1.90
  -3   2   5   26.80    1.40
   3   2  -5   26.90    1.10
   2  -2  -5    2.60    0.40
  -2  -2   5    2.80    0.40
  -2  -2   5    2.60    1.10
   2  -2  -5    3.20    1.10
   2   2  -5    1.50    1.00
  -2   2   5    2.70    0.90
   2   2  -5    2.60    0.40
  -2   2   5    1.20    0.40
  -1  -2   5  189.08    4.30
  -1  -2   5  192.48    5.00
   1  -2  -5  183.48    5.60
  -1  -2   5  196.88    5.90
   1  -2  -5  179.98    4.40
  -1   2   5  195.08    5.60
   1   2  -5  185.38    4.30
   1   2  -5  184.88    5.90
   1   2  -5  187.58    4.90
  -1   2   5  194.78    4.40
   0  -2   5   34.00    1.00
   0  -2   5   37.10    1.30
   0  -2   5   38.30    2.20
   0  -2  -5   34.20    1.10
   0  -2  -5   33.50    1.60
   0  -2  -5   35.90    0.90
   0  -2   5   34.10    0.90
   0   2  -5   35.10    1.30
   0   2  -5   35.70    1.00
   0   2   5   35.00    1.10
   0   2  -5   33.60    2.10
   0   2  -5   34.80    1.00
   0   2   5   33.50    0.90
   0   2   5   33.60    1.60
  -1  -2  -5  203.28    5.40
   1  -2   5  217.18    7.10
   1  -2   5  212.88    4.90
   1  -2   5  208.28    5.20
  -1  -2  -5  204.58    5.00
  -1  -2  -5  212.68    4.80
   1   2   5  208.38    4.70
   1   2   5  209.78    5.10
   1   2   5  211.88    5.00
  -1   2  -5  204.28    4.90
  -1   2  -5  207.08    7.10
  -1   2  -5  210.68    5.20
   2  -2   5  185.98    4.50
  -2  -2  -5  184.48    4.50
  -2  -2  -5  188.78    5.00
   2  -2   5  186.18    7.40
   2  -2   5  186.58    5.20
  -2   2  -5  179.18    6.70
   2   2   5  183.08    4.40
   2   2   5  184.98    4.90
  -3  -2  -5   37.90    2.00
  -3  -2  -5   37.20    1.50
   3  -2   5   39.60    2.20
   3  -2   5   38.20    3.90
   3  -2   5   36.00    1.40
   3   2   5   37.20    1.30
   3   2   5   36.10    1.90
   3   2   5   36.20    1.40
  -3   2  -5   36.10    2.50
   3   2   5   36.80    1.30
   4  -2   5   60.09    3.10
   4  -2   5   59.69    4.90
  -4  -2  -5   54.99    2.10
   4   2   5   54.79    2.20
   4   2   5   49.90    2.60
  -4   2  -5   56.59    3.10
  -5  -2  -5   20.70    1.30
   5  -2   5   23.30    2.90
   5  -2   5   29.80    4.90
  -5   2  -5   17.50    1.90
   5   2   5   19.80    2.40
   5   2   5   21.20    1.80
   6  -2   5   17.10    5.20
  -6  -2  -5   12.80    1.50
   6  -2   5   12.00    2.70
   6  -2   5   14.70    2.10
   6   2   5   14.40    2.30
   6   2   5   14.30    2.40
   7  -2   5   41.20    3.50
   7  -2   5   43.80    6.30
   7   2   5   40.30    3.20
   7   2   5   40.00    3.80
   8  -2   5    5.00    4.10
   8  -2   5    5.40    2.20
   8   2   5    1.10    2.90
   8   2   5    4.30    1.90
   9  -2   5   -2.40    1.60
   9  -2   5   -4.00    3.40
   9   2   5   -1.40    2.50
   9   2   5    0.10    1.30
  10  -2   5    7.30    4.00
  10  -2   5    2.00    1.20
  10   2   5    1.30    1.70
  11  -2   5   -1.20    1.90
  11  -2   5    1.30    1.40
  11   2   5    2.70    1.80
  11  -3  -5   -5.90    6.00
  11  -3  -5   -3.50    1.10
  11   3  -5    2.90    2.20
  10  -3  -5   -0.60    5.80
  10  -3  -5    0.70    2.30
  10   3  -5    0.20    1.60
  10   3  -5   -4.80    2.00
   9  -3  -5    1.30    3.90
   9  -3  -5   10.10    3.00
   9   3  -5    8.20    2.40
   9   3  -5    5.50    2.20
  -8  -3   5    0.10    0.50
   8  -3  -5    4.60    1.10
   8  -3  -5   -1.00    2.90
   8  -3  -5    1.50    2.30
   8   3  -5    0.80    1.20
   8   3  -5    0.10    1.50
  -7  -3   5   10.60    1.50
   7  -3  -5   11.80    1.20
   7  -3  -5   16.40    4.10
   7   3  -5   13.10    2.30
   7   3  -5    9.20    2.40
  -6  -3   5    2.10    0.70
   6  -3  -5    2.50    2.30
   6  -3  -5    0.10    0.60
   6   3  -5    3.00    1.80
   5  -3  -5   45.90    3.90
  -5  -3   5   42.90    1.90
   5  -3  -5   47.20    1.80
   5   3  -5   40.40    2.70
   4  -3  -5   15.00    2.20
  -4  -3   5   17.20    1.00
   4  -3  -5   16.50    0.90
   4   3  -5   14.70    1.60
  -3  -3   5   84.29    3.60
  -3  -3   5   84.19    2.50
   3  -3  -5   83.59    2.10
   3  -3  -5   83.09    4.30
  -3   3   5   81.09    2.30
  -3   3   5   80.79    3.90
   3   3  -5   82.09    2.40
   3   3  -5   87.09    4.00
   3   3  -5   84.99    2.90
   3   3  -5   80.59    3.50
  -2  -3   5  729.63   17.20
  -2  -3   5  712.73   15.90
   2  -3  -5  720.23   15.70
   2  -3  -5  737.13   18.50
   2   3  -5  722.73   16.10
  -2   3   5  735.53   15.70
   2   3  -5  718.83   15.90
   2   3  -5  763.12   18.40
  -1  -3   5 1378.06   31.60
   1  -3  -5 1357.46   31.40
   1   3  -5 1385.36   31.90
   1   3  -5 1366.66   29.00
   1   3  -5 1351.76   30.10
  -1   3   5 1375.56   31.20
   0  -3  -5  126.19    3.00
   0  -3   5  130.49    3.10
   0  -3  -5  123.59    4.40
   0  -3   5  129.19    5.20
   0  -3  -5  126.99    3.10
   0  -3   5  126.99    3.00
   0  -3   5  127.89    3.60
   0   3  -5  126.09    3.50
   0   3  -5  125.69    5.30
   0   3   5  126.29    3.10
   0   3   5  126.09    3.00
   0   3  -5  123.29    3.10
   0   3   5  126.59    4.20
   1  -3   5   24.30    3.60
   1  -3   5   17.20    1.10
   1  -3   5   16.90    0.90
  -1  -3  -5   18.10    0.70
  -1  -3  -5   18.10    0.90
  -1  -3  -5   20.80    2.30
   1   3   5   18.50    1.40
  -1   3  -5   17.20    0.80
   1   3   5   18.10    0.80
  -1   3  -5   22.80    3.60
   1   3   5   18.00    0.70
  -2  -3  -5   63.49    1.90
   2  -3   5   63.39    2.50
   2  -3   5   59.59    1.80
  -2  -3  -5   59.49    2.20
  -2  -3  -5   58.49    2.20
   2  -3   5   54.59    4.70
   2   3   5   56.49    2.00
  -2   3  -5   61.29    4.40
  -2   3  -5   57.49    1.70
   2   3   5   60.99    2.50
  -3  -3  -5  152.08    4.70
   3  -3   5  162.28    5.10
   3  -3   5  151.08    7.40
  -3  -3  -5  155.78    4.10
   3  -3   5  152.18    3.90
  -3   3  -5  152.98    6.20
   3   3   5  151.28    4.40
   3   3   5  156.08    4.60
   3   3   5  150.78    4.00
   4  -3   5  113.59    6.80
   4  -3   5  130.99    4.90
   4  -3   5  129.29    3.50
  -4  -3  -5  125.29    3.70
  -4   3  -5  128.79    5.50
   4   3   5  129.09    3.50
   4   3   5  129.59    3.90
   4   3   5  131.39    4.50
   5  -3   5  170.48    6.20
   5  -3   5  140.29    9.70
  -5  -3  -5  163.08    4.80
   5  -3   5  158.78    4.50
   5   3   5  167.88    5.70
   5   3   5  167.78    5.00
   5   3   5  163.08    4.70
   6  -3   5    0.60    1.30
  -6  -3  -5    0.10    0.50
   6  -3   5    0.00    1.80
   6  -3   5    0.20    0.60
   6  -3   5    6.00    4.50
   6   3   5    0.90    0.70
   6   3   5    1.50    1.30
   6   3   5   -1.10    1.00
   7  -3   5   22.10    1.60
   7  -3   5   21.20    2.10
   7  -3   5   31.50    3.80
  -7  -3  -5   22.40    1.70
   7  -3   5   27.30    6.60
   7   3   5   24.00    3.00
   7   3   5   24.60    1.90
   7   3   5   25.50    3.20
   8  -3   5   -0.10    0.80
   8  -3   5    1.80    4.40
   8  -3   5   -0.90    1.70
   8   3   5   -0.40    1.30
   8   3   5   -0.60    1.00
   8   3   5   -1.30    2.10
   9  -3   5    2.40    4.20
   9  -3   5    1.10    0.90
   9  -3   5    1.80    1.90
   9   3   5    3.80    1.80
   9   3   5    4.30    1.20
   9   3   5    2.60    1.60
  10  -3   5    1.50    0.90
  10  -3   5    3.90    4.40
  10  -3   5   -1.40    1.90
  10   3   5    0.50    1.40
  11  -3   5   -0.30    1.10
  11  -3   5    2.50    2.40
  11  -3   5    5.70    4.20
  11   3   5    1.00    1.50
  11  -4  -5   -7.10    5.60
  11  -4  -5    2.20    2.40
  11   4  -5    0.60    1.60
  10  -4  -5    4.80    2.80
  10  -4  -5    7.60    1.20
  10  -4  -5    5.30    6.10
  10   4  -5    7.70    3.20
  10   4  -5   10.00    2.50
   9  -4  -5    0.60    4.30
   9  -4  -5   -0.60    1.70
  -9  -4   5    1.30    0.80
   9  -4  -5    4.50    0.90
   9   4  -5    1.80    1.70
   9   4  -5    1.50    1.70
   8  -4  -5    2.90    3.90
  -8  -4   5    0.50    0.70
   8  -4  -5    3.50    2.20
   8   4  -5    2.30    1.50
   8   4  -5    3.50    1.50
   7  -4  -5   -1.20    2.90
   7  -4  -5    0.70    0.50
  -7  -4   5    0.30    0.60
   7   4  -5    1.40    1.00
   7   4  -5   -0.30    1.30
   6  -4  -5   81.89    6.00
   6  -4  -5   75.49    2.40
  -6  -4   5   73.19    2.90
   6   4  -5   79.89    3.80
  -5  -4   5    5.90    0.90
   5  -4  -5    5.80    2.60
   5  -4  -5    5.40    0.50
   5   4  -5    7.30    1.80
   5   4  -5    7.20    1.60
   4  -4  -5   94.49    2.20
  -4  -4   5   92.49    2.90
   4  -4  -5   86.59    5.30
   4   4  -5   93.59    3.50
   4   4  -5   98.89    4.80
  -3  -4   5    6.20    0.60
  -3  -4   5    4.90    2.00
   3  -4  -5    6.60    2.10
   3   4  -5    7.00    1.10
   3   4  -5    9.80    2.10
  -2  -4   5   70.89    3.60
  -2  -4   5   70.29    2.00
   2  -4  -5   67.19    4.00
  -2  -4   5   65.89    3.10
   2   4  -5   65.19    3.00
   2   4  -5   66.49    2.00
  -2   4   5   67.49    3.60
   2   4  -5   70.19    3.80
   2   4  -5   63.99    2.00
  -2   4   5   67.29    1.70
  -1  -4   5    1.70    1.20
   1  -4  -5    1.20    0.30
  -1  -4   5    1.00    0.30
   1  -4  -5    3.00    1.60
   1  -4  -5    1.50    0.30
  -1  -4   5    1.80    1.10
   1   4  -5    0.70    0.90
   1   4  -5    0.00    1.30
  -1   4   5    2.00    1.10
   1   4  -5    1.50    0.30
   0  -4   5    5.70    2.20
   0  -4   5    6.50    1.10
   0  -4   5    6.20    0.50
   0  -4  -5    6.50    0.40
   0  -4  -5    5.70    0.40
   0  -4  -5   10.90    2.60
   0   4  -5    7.30    0.50
   0   4   5    9.40    1.40
   0   4  -5    8.00    1.10
   0   4   5    5.80    0.40
   0   4  -5    4.00    2.30
   0   4   5    6.10    0.40
   1  -4   5    5.00    2.60
  -1  -4  -5    6.00    0.50
   1  -4   5    6.20    0.90
  -1  -4  -5    6.10    2.40
  -1  -4  -5    6.50    0.50
   1   4   5    9.40    1.80
   1   4   5    6.40    0.50
  -1   4  -5    6.50    0.70
   1   4   5    6.40    0.50
   2  -4   5  112.99    6.80
  -2  -4  -5  117.09    3.50
   2  -4   5  119.29    3.10
  -2  -4  -5  113.89    4.20
  -2  -4  -5  118.29    3.10
   2   4   5  120.89    4.60
  -2   4  -5  115.99    6.20
   2   4   5  119.49    3.30
  -2   4  -5  117.09    3.00
   2   4   5  115.89    3.10
  -3  -4  -5    0.10    0.20
   3  -4   5    0.20    0.30
  -3  -4  -5    0.10    0.60
   3  -4   5   -0.20    0.90
   3  -4   5    0.60    2.90
   3   4   5    0.50    1.40
   3   4   5   -0.20    0.40
  -3   4  -5    0.30    1.50
   4  -4   5  106.49    8.60
  -4  -4  -5  102.99    3.30
   4  -4   5  103.69    4.30
   4  -4   5  106.49    2.90
   4   4   5  102.09    3.80
   4   4   5  103.99    3.80
   5  -4   5   36.90    2.90
   5  -4   5   45.50    7.00
   5  -4   5   32.50    1.40
  -5  -4  -5   36.40    1.80
   5   4   5   33.20    1.60
   5   4   5   34.20    2.30
   5   4   5   34.10    2.10
   6  -4   5   20.00    3.00
   6  -4   5   11.80    0.90
  -6  -4  -5   13.50    1.20
   6  -4   5   17.10    1.90
   6  -4   5   15.80    5.50
   6   4   5   16.30    1.60
   6   4   5   12.70    1.30
   6   4   5   15.90    2.30
  -7  -4  -5   72.39    3.20
   7  -4   5   74.09    4.60
   7  -4   5   73.59    7.90
   7  -4   5   64.99    3.00
   7  -4   5   65.19    2.60
   7   4   5   70.39    3.40
   7   4   5   77.19    4.10
   7   4   5   78.99    3.20
   8  -4   5    5.70    1.40
   8  -4   5    6.00    1.10
   8  -4   5    7.70    4.70
   8  -4   5    7.50    2.40
  -8  -4  -5    7.00    1.30
   8   4   5    4.00    1.60
   8   4   5    8.40    1.90
   9  -4   5    2.70    1.80
   9  -4   5    3.70    5.10
   9   4   5    1.60    1.60
  10  -4   5    7.10    4.80
  10  -4   5   -0.80    0.70
  10  -4   5   -0.30    1.80
  10   4   5    1.20    1.50
  11  -4   5    4.10    2.90
  11   4   5   -1.10    1.40
  11  -5  -5  -10.90    7.10
  11  -5  -5    3.60    3.00
  11   5  -5    2.50    1.90
  10  -5  -5    0.20    2.40
  10  -5  -5    1.00    6.00
  10   5  -5    4.00    1.80
  10   5  -5   -0.40    2.10
  -9  -5   5   11.40    1.70
   9  -5  -5    8.90    9.00
   9  -5  -5    9.30    3.00
   9   5  -5   13.20    2.60
   9   5  -5    9.80    2.50
   8  -5  -5    2.00    4.10
  -8  -5   5    0.70    0.70
   8  -5  -5    1.00    1.80
   8   5  -5    2.30    1.60
   8   5  -5    1.60    1.20
   7  -5  -5   43.10    7.20
  -7  -5   5   30.40    1.90
   7   5  -5   29.60    2.50
  -6  -5   5    0.50    0.50
   6  -5  -5    4.20    3.40
   6   5  -5   -3.00    1.00
  -5  -5   5   81.79    3.00
   5  -5  -5   83.39    6.20
   5   5  -5   84.89    4.80
   5   5  -5   88.19    3.60
  -4  -5   5    8.30    1.00
   4  -5  -5    9.70    3.00
   4   5  -5   11.50    2.30
   4   5  -5    8.00    1.30
  -3  -5   5  148.09    3.90
   3  -5  -5  137.79    7.00
   3   5  -5  149.59    6.40
   3   5  -5  141.79    4.00
  -2  -5   5  168.98    4.30
  -2  -5   5  170.48    5.80
   2  -5  -5  170.08    7.40
  -2  -5   5  172.58    6.70
   2   5  -5  171.68    5.60
   2   5  -5  167.68    4.30
   2   5  -5  174.78    7.10
  -2   5   5  171.68    7.50
   2   5  -5  174.38    4.10
  -2   5   5  168.78    4.00
  -1  -5   5   45.10    2.60
   1  -5  -5   48.80    4.00
   1  -5  -5   48.20    1.60
  -1  -5   5   46.10    1.50
  -1  -5   5   43.60    3.40
   1   5  -5   37.50    3.50
   1   5  -5   44.60    1.50
   1   5  -5   47.70    2.40
  -1   5   5   47.80    3.20
   0  -5  -5    9.50    3.10
   0  -5  -5    7.10    0.50
   0  -5   5    4.90    2.30
   0  -5  -5    8.50    0.50
   0  -5   5    7.80    1.40
   0  -5   5    6.60    0.50
   0   5   5   11.70    2.40
   0   5   5    7.10    0.50
   0   5  -5    7.00    3.10
   0   5  -5    6.80    1.00
   0   5  -5    6.70    0.50
  -1  -5  -5   51.39    4.20
   1  -5   5   51.59    1.70
   1  -5   5   47.30    5.00
   1  -5   5   48.60    2.00
  -1  -5  -5   49.60    1.60
  -1  -5  -5   48.30    1.60
   1   5   5   47.50    1.60
   1   5   5   53.29    3.40
  -1   5  -5   54.49    4.90
  -1   5  -5   48.00    1.80
   1   5   5   50.09    1.60
  -2  -5  -5  178.28    4.40
  -2  -5  -5  179.78    4.80
   2  -5   5  176.18    4.50
  -2  -5  -5  174.38    6.30
   2  -5   5  172.48    8.90
   2   5   5  172.48    6.40
   2   5   5  183.68    4.60
  -2   5  -5  175.38    4.30
  -2   5  -5  167.28    8.10
   2   5   5  170.28    4.40
  -3  -5  -5    8.30    1.20
  -3  -5  -5    6.80    0.60
  -3  -5  -5    7.50    1.00
   3  -5   5    4.60    3.50
   3  -5   5    6.20    0.60
   3   5   5    7.40    1.00
   3   5   5   10.10    2.30
   4  -5   5   72.19    7.10
   4  -5   5   78.39    3.80
   4  -5   5   81.49    2.20
  -4  -5  -5   81.79    2.80
   4   5   5   79.59    3.10
   4   5   5   79.19    3.90
   5  -5   5   -0.50    1.50
   5  -5   5    1.10    0.40
   5  -5   5    7.40    5.10
  -5  -5  -5    2.30    0.70
   5   5   5    1.50    1.60
   5   5   5    0.30    0.90
   6  -5   5   68.39    2.60
  -6  -5  -5   72.59    3.00
   6  -5   5   74.49    4.40
   6  -5   5   70.39    8.20
   6  -5   5   72.69    2.30
   6   5   5   75.19    3.60
   6   5   5   68.39    3.30
   6   5   5   69.49    2.60
   7  -5   5    4.10    2.50
   7  -5   5   -3.20    4.50
   7  -5   5    0.30    0.40
   7  -5   5   -0.50    0.80
   7   5   5    0.50    1.20
   8  -5   5   13.10    2.90
   8  -5   5    9.90    0.90
   8  -5   5    4.00    4.90
   8  -5   5    9.70    1.30
  -8  -5  -5    7.20    1.40
   8   5   5   10.40    2.10
   9  -5   5    0.40    0.60
  -9  -5  -5    0.90    0.90
   9  -5   5    3.60    4.80
   9  -5   5   -0.30    1.90
   9   5   5   -0.20    1.20
  10  -5   5   -1.00    2.00
  10   5   5    2.70    1.70
  11  -5   5   -0.30    2.00
  11  -5   5   17.70    6.30
  11   5   5    2.80    1.40
  11  -6  -5   -2.80    7.70
  11  -6  -5    0.40    2.50
  11   6  -5    3.20    1.80
  10  -6  -5    7.80    3.10
  10  -6  -5   -2.20    6.40
 -10  -6   5    3.60    1.30
  10   6  -5   -0.50    2.00
  10   6  -5    4.50    1.60
   9  -6  -5    3.00    2.40
  -9  -6   5    1.90    1.00
   9  -6  -5   -0.30    5.60
   9   6  -5    1.80    1.60
   9   6  -5    2.90    1.50
   8  -6  -5   -0.60    1.90
  -8  -6   5    0.10    0.60
   8  -6  -5    2.20    4.70
   8   6  -5    0.70    1.30
   8   6  -5    1.30    1.20
  -7  -6   5    1.40    0.80
   7  -6  -5    2.10    4.30
   7   6  -5    1.60    1.10
   6  -6  -5   94.79    7.80
  -6  -6   5   98.39    3.60
   6   6  -5   95.19    4.10
  -5  -6   5   14.90    1.10
   5  -6  -5   16.40    4.90
   5   6  -5   16.10    1.60
  -4  -6   5    8.50    0.80
   4  -6  -5   11.90    3.70
   4   6  -5    6.70    1.10
   4   6  -5    9.50    2.30
  -3  -6   5    9.80    0.80
   3  -6  -5   14.40    3.90
  -3  -6   5   11.90    1.80
   3   6  -5   15.20    2.90
   3   6  -5   11.60    0.90
   2  -6  -5  223.38    5.70
  -2  -6   5  225.78    7.30
   2  -6  -5  209.78    9.50
  -2  -6   5  233.48    8.60
  -2  -6   5  223.98    5.60
  -2   6   5  235.08    5.70
   2   6  -5  234.18    5.20
   2   6  -5  232.78    9.20
   1  -6  -5   19.70    1.00
  -1  -6   5   20.00    2.60
   1  -6  -5   27.30    4.40
  -1  -6   5   20.50    0.70
  -1  -6   5   24.40    2.10
  -1  -6   5   20.90    1.00
   1  -6  -5   22.60    1.00
  -1   6   5   20.70    2.70
   1   6  -5   20.40    3.00
   1   6  -5   23.30    1.90
   1   6  -5   21.10    1.00
   0  -6   5    1.10    0.20
   0  -6  -5    1.60    0.30
   0  -6   5    1.90    1.10
   0  -6  -5    1.20    0.30
   0  -6  -5    4.60    3.00
   0  -6   5    1.00    0.30
   0  -6   5   -0.70    1.80
   0   6  -5    1.10    0.40
   0   6   5    1.20    0.30
   0   6  -5    1.30    2.60
   0   6   5    1.10    0.30
   0   6   5    0.70    1.20
   0   6  -5    0.90    0.90
  -1  -6  -5  159.68    4.10
   1  -6   5  163.08    4.80
   1  -6   5  162.58    4.30
   1  -6   5  161.48    8.60
  -1  -6  -5  163.38    7.70
  -1  -6  -5  160.98    4.10
   1   6   5  167.78    4.10
   1   6   5  151.98    4.10
  -1   6  -5  160.58    4.50
   1   6   5  167.18    7.50
  -2  -6  -5  291.57    7.10
   2  -6   5  312.07   13.00
  -2  -6  -5  298.47    9.80
  -2  -6  -5  295.07    7.70
   2  -6   5  296.07    7.30
   2   6   5  298.17    7.10
  -2   6  -5  292.37    7.00
   2   6   5  284.37    9.80
  -3  -6  -5   96.99    4.30
  -3  -6  -5   93.39    3.40
   3  -6   5   91.89    7.60
   3  -6   5   96.89    2.70
  -3  -6  -5   97.99    3.00
  -3   6  -5   99.49    2.60
   3   6   5   93.19    3.10
   3   6   5   93.09    5.10
   4  -6   5   18.60    0.90
  -4  -6  -5   19.10    1.20
   4  -6   5   19.40    6.30
   4  -6   5   18.90    2.50
   4   6   5   18.80    1.40
   4   6   5   22.70    3.50
   5  -6   5   57.49    8.00
  -5  -6  -5   53.49    2.40
   5  -6   5   55.39    3.60
   5   6   5   51.59    3.80
   5   6   5   54.89    2.70
   6  -6   5   19.20    6.20
   6  -6   5   11.30    2.70
  -6  -6  -5   17.50    1.50
   6   6   5   15.60    2.60
   6   6   5   17.20    1.80
   6   6   5   15.10    1.20
   7  -6   5    1.10    1.80
   7  -6   5   -2.70    4.60
  -7  -6  -5   -0.50    0.50
   7   6   5    0.30    1.10
   8  -6   5    7.50    5.70
  -8  -6  -5   -0.30    0.60
   8  -6   5    0.00    1.90
   8   6   5    1.30    1.00
   9  -6   5    3.60    4.90
   9  -6   5    0.70    2.20
  -9  -6  -5    3.30    1.20
   9   6   5    3.60    1.50
  10  -6   5    7.00    5.20
  10  -6   5    1.70    2.50
  10   6   5    1.60    1.50
  11  -6   5    1.90    2.30
  11  -6   5   15.00    5.60
  11   6   5    0.30    1.60
  11  -7  -5   -0.10    2.30
  11  -7  -5   -4.30    5.80
  11   7  -5    1.90    1.70
 -10  -7   5   -0.50    0.70
  10  -7  -5   -1.80    2.70
  10  -7  -5   -7.00    6.40
  10   7  -5   -0.40    1.90
  10   7  -5   -0.40    1.20
   9  -7  -5   -3.90    5.60
  -9  -7   5   -0.20    0.60
   9  -7  -5   -2.20    2.00
   9   7  -5    0.20    1.20
   9   7  -5    1.50    1.20
   8  -7  -5    2.60    5.70
   8  -7  -5    1.40    2.00
  -8  -7   5    0.40    0.70
   8   7  -5    1.50    1.20
  -7  -7   5    2.70    0.90
   7  -7  -5    2.90    5.00
   7   7  -5    1.40    1.00
   6  -7  -5   -0.70    4.00
  -6  -7   5   -0.20    0.50
   6   7  -5   -0.60    0.70
  -5  -7   5    0.80    0.50
   5  -7  -5    7.00    4.40
   5   7  -5    0.70    0.80
  -4  -7   5   12.90    1.00
   4  -7  -5   13.00    4.70
   4   7  -5   12.20    1.00
   3  -7  -5   84.99    6.80
  -3  -7   5   83.99    5.00
  -3  -7   5   81.69    2.70
   3   7  -5   81.99    2.40
   2  -7  -5    9.40    3.80
  -2  -7   5    5.10    2.00
  -2  -7   5    6.80    0.80
   2  -7  -5    6.10    0.80
  -2   7   5    5.70    1.10
   2   7  -5    6.00    0.40
   1  -7  -5   28.40    1.30
  -1  -7   5   27.80    1.20
  -1  -7   5   26.90    0.80
   1  -7  -5   28.50    1.40
   1  -7  -5   33.00    5.50
  -1   7   5   29.70    1.90
   0  -7   5    1.70    0.30
   0  -7   5    1.90    0.50
   0  -7   5    3.70    1.40
   0  -7   5    1.20    2.40
   0  -7  -5    1.00    3.10
   0  -7  -5    2.20    0.50
   0   7   5    2.20    0.50
   0   7  -5    2.00    0.80
  -1  -7  -5   39.10    1.50
   1  -7   5   38.60    1.60
   1  -7   5   30.60    4.60
   1  -7   5   41.40    2.20
  -1  -7  -5   36.30    4.50
  -1  -7  -5   38.20    1.60
   1   7   5   37.40    3.70
   1   7   5   39.30    1.40
  -1   7  -5   37.80    1.80
  -2  -7  -5   24.10    2.90
   2  -7   5   25.00    1.60
  -2  -7  -5   24.40    1.20
   2  -7   5   24.20    1.30
   2  -7   5   27.70    5.60
  -2  -7  -5   25.10    1.30
   2   7   5   22.30    3.30
   2   7   5   24.60    1.20
  -2   7  -5   27.20    1.30
  -3  -7  -5    3.00    0.60
  -3  -7  -5    2.30    1.00
  -3  -7  -5    3.20    0.90
   3  -7   5    1.80    0.80
   3  -7   5    0.60    4.00
   3   7   5    3.90    0.70
  -3   7  -5    3.20    0.50
   3   7   5    3.70    3.00
  -4  -7  -5   25.90    1.50
   4  -7   5   33.00    7.40
   4   7   5   27.10    1.60
   4   7   5   25.40    3.70
   5  -7   5   77.19    8.60
  -5  -7  -5   79.99    3.00
   5  -7   5   79.39    4.50
   5   7   5   82.49    3.30
   5   7   5   71.59    4.80
   6  -7   5  123.19    5.80
   6  -7   5  117.59   11.00
  -6  -7  -5  121.89    4.30
   6   7   5  104.49    5.20
   6   7   5  125.39    4.70
   7  -7   5   17.80    6.30
   7  -7   5   19.60    3.40
  -7  -7  -5   16.10    1.50
   7   7   5   16.80    1.70
   8  -7   5   14.40    3.30
   8  -7   5   17.70    6.60
  -8  -7  -5   17.10    2.10
   8   7   5   18.20    2.50
   9  -7   5   -2.00    4.80
  -9  -7  -5    0.50    0.90
   9  -7   5    0.40    2.20
   9   7   5    2.50    1.40
 -10  -7  -5    1.60    1.10
  10  -7   5    5.00    5.30
  10  -7   5    1.20    2.20
  10   7   5    2.20    1.30
  11  -7   5   -0.70    1.90
  11  -7   5    8.20    4.80
  11   7   5    1.80    1.30
  11  -8  -5    2.80    2.80
  11  -8  -5    2.20    7.50
 -11  -8   5    2.10    1.40
  11   8  -5    1.50    1.40
  10  -8  -5   -1.50    2.40
  10  -8  -5   -5.60    6.20
 -10  -8   5    0.10    1.00
  10   8  -5   -1.20    1.80
  10   8  -5    3.10    1.50
   9  -8  -5    3.10    2.40
   9  -8  -5   -2.80    6.40
  -9  -8   5    0.20    0.90
   9   8  -5    1.40    1.40
   9   8  -5    2.50    1.20
   8  -8  -5    9.10    6.60
  -7  -8   5    4.20    1.00
   7   8  -5    4.70    1.40
  -6  -8   5   10.70    1.40
   6  -8  -5   12.40    6.40
   6   8  -5   13.40    1.70
   5  -8  -5   38.50    8.20
  -5  -8   5   31.20    1.80
   5   8  -5   29.90    2.00
   4  -8  -5    1.90    4.10
   3  -8  -5    9.30    1.10
   3  -8  -5    9.10    4.70
  -3  -8   5   10.10    2.40
  -3  -8   5    8.30    0.80
  -3   8   5    8.00    0.60
   3   8  -5    8.60    0.60
  -3   8   5    8.60    0.50
  -2  -8   5    0.30    1.40
   2  -8  -5    3.00    0.60
   2  -8  -5    5.70    4.30
  -2  -8   5    1.80    0.50
  -2  -8   5    3.50    0.60
  -2   8   5    1.70    1.00
   2   8  -5    2.70    0.30
  -1  -8   5   40.00    1.20
  -1  -8   5   35.00    2.70
   1  -8  -5   38.50    1.60
  -1  -8   5   41.10    1.60
   1  -8  -5   38.30    1.60
   1  -8  -5   46.60    5.90
  -1  -8   5   35.20    4.00
  -1   8   5   38.60    2.30
   0  -8   5    1.30    1.30
   0  -8  -5    1.00    0.40
   0  -8  -5   -1.00    3.30
   0  -8   5    0.40    2.50
   0  -8   5    0.70    0.40
   0  -8  -5    1.80    0.40
   0  -8   5    1.30    0.30
   0   8  -5    0.70    0.80
   0   8   5    1.30    1.20
   1  -8   5   -4.70    2.30
   1  -8   5   -0.90    1.00
  -1  -8  -5    0.40    0.30
  -1  -8  -5    0.40    0.30
   1  -8   5    0.10    0.30
   1   8   5    0.30    0.30
  -1   8  -5    0.50    0.60
  -2  -8  -5   25.60    1.30
  -2  -8  -5   27.90    1.40
  -2  -8  -5   25.20    3.40
   2  -8   5   27.70    1.50
   2  -8   5   24.20    1.80
   2  -8   5   23.40    6.10
   2   8   5   28.20    1.30
   2   8   5   28.40    4.40
  -2   8  -5   22.50    1.30
  -3  -8  -5   15.60    2.30
   3  -8   5   15.10    1.40
  -3  -8  -5   16.60    1.30
  -3  -8  -5   16.00    1.10
   3  -8   5   12.80    5.70
   3   8   5   23.70    4.40
   3   8   5   16.10    1.00
  -3   8  -5   15.20    0.90
   4  -8   5   -2.20    4.60
  -4  -8  -5   -0.50    0.40
  -4  -8  -5    0.70    0.80
   4   8   5    0.20    0.50
   4   8   5    4.30    3.20
  -5  -8  -5   79.59    3.10
   5  -8   5   88.49   10.10
   5  -8   5   85.39    4.50
   5   8   5   87.39    3.40
   5   8   5   70.39    5.20
  -6  -8  -5    3.90    1.00
   6  -8   5    1.20    1.90
   6  -8   5    2.30    4.50
   6   8   5    1.00    2.50
   6   8   5    4.00    1.20
   7  -8   5    2.60    2.20
   7  -8   5    4.50    5.10
  -7  -8  -5    2.80    0.90
   7   8   5    1.80    0.60
   7   8   5    2.30    0.90
  -8  -8  -5    7.80    1.50
   8  -8   5    8.20    6.00
   8  -8   5   10.30    3.00
   8   8   5    8.30    1.80
  -9  -8  -5   -0.20    0.90
   9  -8   5   -0.90    2.00
   9  -8   5    6.70    5.30
   9   8   5    0.00    0.90
  10  -8   5    4.80    4.40
 -10  -8  -5    2.20    1.30
  10   8   5   -1.10    1.00
  11  -8   5   15.20    5.10
  11  -8   5    0.50    2.40
  11   8   5    2.80    1.50
 -10  -9   5    1.30    1.30
  10  -9  -5    1.20    2.20
  10  -9  -5   -1.60    7.10
  10   9  -5    1.90    1.20
   9  -9  -5    1.70    6.10
   9  -9  -5    1.10    2.40
  -9  -9   5    0.60    0.80
   9   9  -5    0.40    1.30
   9   9  -5    2.90    1.20
  -8  -9   5    3.90    1.20
   8  -9  -5   11.50    7.50
   8   9  -5    8.10    1.50
   7  -9  -5    3.20    5.90
  -7  -9   5    1.90    0.80
   7   9  -5    0.50    0.80
   6  -9  -5   -0.80    5.40
  -6  -9   5    1.20    0.70
   6   9  -5   -0.20    0.50
  -5  -9   5    5.50    1.10
   5  -9  -5    3.00    5.20
   5   9  -5    4.30    1.00
  -4  -9   5    1.30    0.60
   4  -9  -5    6.20    5.70
   4   9  -5    2.60    0.60
   3  -9  -5   26.00    6.70
  -3  -9   5   21.70    2.90
  -3  -9   5   21.30    1.20
   3  -9  -5   19.90    1.30
  -3   9   5   16.60    1.00
  -3   9   5   18.90    0.90
   3   9  -5   19.40    0.80
  -2  -9   5   -0.90    1.10
  -2  -9   5    0.10    0.30
   2  -9  -5    4.10    4.30
   2  -9  -5    0.00    0.40
  -2  -9   5    0.20    0.50
  -2   9   5    0.20    0.90
  -1  -9   5    4.70    2.50
   1  -9  -5    7.90    0.90
  -1  -9   5    6.80    0.40
   1  -9  -5   11.00    5.00
  -1  -9   5    7.90    0.70
  -1   9   5    8.30    1.70
   0  -9  -5   90.39    8.20
   0  -9   5   91.09    3.00
   0  -9   5   97.59    7.30
   0  -9  -5   95.59    2.90
   0  -9   5   95.59    2.50
   0  -9  -5   98.69    3.00
  -1  -9  -5   -1.20    3.10
  -1  -9  -5    0.20    0.30
   1  -9   5    0.30    0.40
   1  -9   5   -2.70    3.00
  -1  -9  -5    0.50    0.40
  -1   9  -5    0.50    0.80
   1   9   5    0.80    0.30
  -2  -9  -5    1.20    0.50
   2  -9   5   -6.90    3.00
  -2  -9  -5    0.20    0.40
   2  -9   5    0.40    0.40
  -2  -9  -5   -2.30    1.90
   2   9   5    0.70    0.30
   3  -9   5   12.10    1.40
  -3  -9  -5   15.70    3.10
   3  -9   5    9.90    5.70
  -3  -9  -5   10.60    0.90
  -3   9  -5    9.00    0.70
   3   9   5   10.60    0.90
   4  -9   5   27.90    7.40
  -4  -9  -5   31.90    3.00
  -4  -9  -5   26.60    1.60
   4   9   5   29.50    1.60
   4   9   5   29.30    5.00
  -5  -9  -5   34.80    2.00
   5  -9   5   37.00    3.30
   5  -9   5   41.20    8.90
   5   9   5   32.40    4.90
   5   9   5   38.60    2.10
   6  -9   5    1.70    1.80
   6  -9   5    5.10    6.10
  -6  -9  -5    3.40    0.90
   6   9   5    2.70    0.90
  -7  -9  -5    5.70    1.10
   7  -9   5   10.20    6.70
   7  -9   5    6.30    2.50
   7   9   5    6.30    1.40
  -8  -9  -5    1.30    0.90
   8  -9   5    2.90    5.70
   8  -9   5    0.10    2.00
   8   9   5    0.70    0.90
   9  -9   5    6.40    5.10
   9  -9   5    0.80    2.20
  -9  -9  -5    1.50    0.90
   9   9   5    0.50    1.00
 -10  -9  -5    0.60    1.00
  10  -9   5    4.80    5.50
  10  -9   5   -1.20    2.30
  10   9   5    1.00    1.20
  10 -10  -5    0.60    3.20
 -10 -10   5   -0.20    0.90
  10 -10  -5    1.70    7.50
  10  10  -5    0.30    1.10
   9 -10  -5    7.30    3.10
  -9 -10   5    4.50    1.30
   9 -10  -5   -1.70    6.00
   9  10  -5    3.10    1.20
   8 -10  -5   -1.90    6.70
  -8 -10   5    0.40    0.80
   8  10  -5    0.40    0.80
  -7 -10   5    2.00    0.80
   7 -10  -5    3.00    5.70
   7  10  -5    1.60    0.80
  -6 -10   5    7.60    1.20
   6 -10  -5   12.90    6.50
   6  10  -5    7.60    1.10
  -5 -10   5    3.60    0.80
   5 -10  -5    1.30    5.80
   5  10  -5    2.60    0.70
  -4 -10   5   10.20    2.80
   4 -10  -5   13.50    1.50
  -4 -10   5   12.60    1.10
   4 -10  -5   14.20    6.80
   4  10  -5   12.80    0.80
   3 -10  -5    3.40    0.80
  -3 -10   5    2.10    1.60
  -3 -10   5    4.60    0.80
   3 -10  -5    4.70    5.90
   3  10  -5    3.70    0.40
  -3  10   5    3.10    0.80
  -2 -10   5    8.70    0.80
   2 -10  -5    9.70    1.20
   2 -10  -5   15.30    6.40
  -2 -10   5    7.00    2.70
  -2 -10   5    8.60    0.70
  -2  10   5   10.10    1.60
   1 -10  -5   -2.30    4.90
  -1 -10   5    0.10    2.30
  -1 -10   5    2.30    0.60
   1 -10  -5    2.50    0.60
   0 -10  -5   16.90    1.10
   0 -10   5   17.90    4.70
   0 -10   5   19.00    1.20
   0 -10  -5   18.30    5.80
   0 -10   5   16.90    0.80
   0 -10  -5   19.30    1.20
  -1 -10  -5    9.00    0.80
  -1 -10  -5    7.60    4.30
   1 -10   5    9.40    0.70
   1 -10   5    3.20    4.00
  -1 -10  -5    9.80    0.80
   1 -10   5    8.40    1.10
   1  10   5   10.00    0.70
  -2 -10  -5    1.00    2.60
   2 -10   5   -1.70    4.00
   2 -10   5    0.80    0.50
  -2 -10  -5    1.30    0.50
  -2 -10  -5    2.70    0.70
   2  10   5    1.40    0.40
  -2  10  -5    1.10    0.70
   3 -10   5   24.00    1.60
  -3 -10  -5   26.20    1.50
  -3 -10  -5   27.20    3.40
   3 -10   5   23.00    7.00
  -3  10  -5   27.00    1.30
   3  10   5   27.10    1.60
   4 -10   5   -1.60    5.20
  -4 -10  -5    1.90    0.70
   4 -10   5    0.60    0.60
  -4 -10  -5    1.50    1.50
   4  10   5    1.60    0.60
  -4  10  -5    1.00    0.30
   5 -10   5   10.90    2.30
   5 -10   5   13.10    6.70
  -5 -10  -5    9.60    1.40
   5  10   5   13.70    1.60
   6 -10   5    1.60    5.10
  -6 -10  -5    1.00    0.60
   6  10   5    1.20    0.80
  -7 -10  -5   21.50    1.80
   7 -10   5   20.30    3.50
   7 -10   5   26.50    8.40
   7  10   5   21.60    1.80
   7  10   5   16.20    2.70
   8 -10   5    2.40    5.60
  -8 -10  -5    0.10    0.80
   8 -10   5    1.10    2.00
   8  10   5    0.30    0.80
   9 -10   5    9.10    6.10
   9 -10   5    1.20    2.10
  -9 -10  -5    0.50    0.90
   9  10   5   -0.50    0.90
 -10 -10  -5   -0.70    1.10
  10 -10   5   11.00    6.40
  10 -10   5   -0.60    2.00
  10  10   5    3.30    1.30
  10 -11  -5   -1.80    2.80
  10 -11  -5   -0.40    8.00
 -10 -11   5    0.60    1.00
  10  11  -5    2.40    1.20
  -9 -11   5    1.80    1.20
   9 -11  -5    1.20    2.60
   9 -11  -5   -1.90    6.80
   9  11  -5    2.70    1.10
   8 -11  -5   -3.60    7.20
  -8 -11   5    1.20    0.80
   8  11  -5    3.80    1.10
   7 -11  -5   19.40    8.90
  -7 -11   5    6.60    1.20
   7  11  -5    8.10    1.30
   6 -11  -5    1.10    6.30
  -6 -11   5    0.90    0.70
   6  11  -5    0.70    0.60
   5 -11  -5   28.10    1.90
  -5 -11   5   30.60    1.90
   5 -11  -5   33.90    9.00
   5  11  -5   30.10    1.40
   4 -11  -5    4.50    1.10
  -4 -11   5    6.10    2.40
  -4 -11   5    4.20    0.90
   4 -11  -5    3.50    6.30
   4  11  -5    5.00    0.60
  -3 -11   5   26.10    4.70
   3 -11  -5   22.10    1.50
   3 -11  -5   23.80    7.60
  -3 -11   5   25.40    1.50
  -3  11   5   22.80    1.40
   3  11  -5   23.30    0.90
  -2 -11   5    7.80    1.10
  -2 -11   5    3.00    2.40
  -2 -11   5    6.10    0.70
   2 -11  -5    7.00    1.10
   2 -11  -5    2.50    5.60
  -2  11   5    6.10    1.40
   1 -11  -5   40.20    8.10
   1 -11  -5   52.09    2.20
  -1 -11   5   51.49    1.60
  -1 -11   5   50.39    2.10
  -1 -11   5   51.29    5.80
   0 -11   5   40.20    1.40
   0 -11   5   42.90    2.00
   0 -11   5   30.60    6.20
   0 -11  -5   40.10    7.60
   0 -11  -5   41.80    1.90
  -1 -11  -5    9.40    1.10
   1 -11   5    4.80    4.10
   1 -11   5    7.60    0.70
   1 -11   5    8.80    1.10
  -1 -11  -5    5.30    4.40
   1  11   5    7.80    0.80
  -2 -11  -5    7.20    1.00
   2 -11   5    5.90    1.00
   2 -11   5   -0.30    4.70
  -2 -11  -5    3.60    3.00
  -2  11  -5    7.00    1.20
   2  11   5    7.60    0.90
  -3 -11  -5   13.00    1.10
   3 -11   5   10.90    1.40
   3 -11   5    6.90    5.80
  -3 -11  -5   12.80    3.50
   3  11   5   10.40    0.90
  -3  11  -5   12.70    1.80
   4 -11   5   23.60    1.80
   4 -11   5   16.00    6.70
  -4 -11  -5   24.00    1.60
  -4 -11  -5   23.80    3.20
  -4  11  -5   19.00    0.90
   4  11   5   23.10    1.40
   5 -11   5    0.80    1.70
  -5 -11  -5    1.10    0.70
   5 -11   5    1.40    0.80
   5 -11   5    1.10    4.90
   5  11   5    0.90    0.70
   6 -11   5    9.50    6.10
  -6 -11  -5   10.50    1.70
   6 -11   5   10.30    2.60
   6  11   5    8.30    1.30
  -7 -11  -5    1.10    0.80
   7 -11   5    4.20    5.80
   7 -11   5    0.30    1.80
   7  11   5    1.40    0.90
   8 -11   5    1.60    5.30
   8 -11   5    0.10    2.20
  -8 -11  -5   -0.30    0.80
   8  11   5    0.10    0.90
   9 -11   5   -2.20    1.80
   9 -11   5    1.90    5.40
   9  11   5    0.30    1.20
 -10 -11  -5    0.40    1.10
  10 -11   5    1.00    2.40
  10 -11   5   11.50    5.70
  10  11   5    3.40    1.80
   9 -12  -5   -3.20    6.40
   9 -12  -5   -1.00    3.00
  -9 -12   5    0.20    1.00
   8 -12  -5   -2.20    6.40
  -8 -12   5    0.80    1.10
   8  12  -5    3.90    1.20
   7 -12  -5    4.70    1.30
  -7 -12   5    5.10    1.20
   7 -12  -5   -4.90    5.80
   7  12  -5    6.00    1.10
   6 -12  -5    8.60    7.10
   6 -12  -5    2.90    1.00
  -6 -12   5    3.10    1.00
   6  12  -5    3.40    0.80
  -5 -12   5    2.20    0.80
   5 -12  -5    1.70    0.80
   5 -12  -5    9.50    6.80
   5  12  -5    2.00    0.50
   4 -12  -5   27.40    1.90
  -4 -12   5   23.70    4.20
  -4 -12   5   24.40    1.60
   4 -12  -5   21.50    8.40
   4  12  -5   23.60    1.00
  -3 -12   5    2.40    0.80
   3 -12  -5    4.10    6.80
  -3 -12   5    0.90    1.90
   3 -12  -5    3.20    0.90
  -3  12   5    3.50    0.90
  -2 -12   5   40.80    2.00
   2 -12  -5   42.40    2.10
  -2 -12   5   40.90    4.90
   2 -12  -5   52.29    9.80
  -1 -12   5   -3.30    2.30
   1 -12  -5   -2.10    4.60
  -1 -12   5    0.60    0.30
   1 -12  -5    0.90    0.50
  -1 -12   5   -0.60    0.40
   0 -12  -5   35.40    1.80
   0 -12   5   37.20    7.00
   0 -12   5   33.40    1.90
   0 -12   5   32.30    1.30
   0 -12  -5   32.60    7.10
  -1 -12  -5   -3.90    3.00
   1 -12   5    0.20    0.40
   1 -12   5    0.00    0.50
   1 -12   5   -0.30    3.60
  -1 -12  -5    0.30    0.50
   2 -12   5    0.50    0.60
  -2 -12  -5   -1.90    2.10
  -2 -12  -5    0.60    0.60
   2 -12   5   -3.30    3.80
   2  12   5    0.70    0.50
  -3 -12  -5   18.20    1.40
   3 -12   5   17.80    6.90
  -3 -12  -5   25.10    4.60
   3 -12   5   17.30    1.50
  -3  12  -5   17.30    1.20
   3  12   5   19.30    1.20
  -4 -12  -5    4.00    2.10
   4 -12   5    2.10    5.10
   4 -12   5    2.70    1.00
  -4 -12  -5    3.30    0.80
  -4  12  -5    2.10    0.50
   4  12   5    1.70    0.60
   5 -12   5    3.20    1.70
  -5 -12  -5    2.90    0.90
   5 -12   5    4.50    1.20
   5 -12   5    5.40    5.30
   5  12   5    3.60    0.80
   6 -12   5    5.50    1.30
  -6 -12  -5    3.40    1.10
   6 -12   5    2.40    2.20
   6 -12   5   -2.40    4.40
   6  12   5    3.10    0.90
   7 -12   5    0.80    4.30
   7 -12   5    3.30    2.40
  -7 -12  -5    1.40    1.00
   7  12   5    0.60    0.90
   8 -12   5    1.70    5.20
   8 -12   5    3.40    2.40
  -8 -12  -5    0.80    0.90
   8  12   5    1.60    1.10
  -9 -12  -5   -0.20    0.80
   9 -12   5    2.90    3.30
   9 -12   5   -1.30    4.10
   9  12   5    1.20    1.20
   9 -13  -5    1.20    1.30
   9 -13  -5    3.40    7.10
   9 -13  -5   -1.90    2.70
  -9 -13   5    1.10    1.00
   9  13  -5    2.40    1.40
  -8 -13   5    1.60    1.00
   8 -13  -5   -4.20    6.40
   8 -13  -5    1.00    1.10
   8 -13  -5    0.20    2.50
   8  13  -5   -0.10    0.90
   7 -13  -5    0.40    6.60
  -7 -13   5    1.40    1.00
   7 -13  -5    1.30    1.00
   7  13  -5    0.10    0.70
  -6 -13   5    0.10    0.60
   6 -13  -5    1.50    6.90
   6 -13  -5    0.30    0.90
   6  13  -5    1.90    0.70
   5 -13  -5    3.50    1.10
   5 -13  -5    9.50    7.30
  -5 -13   5    4.80    1.10
   5  13  -5    6.50    0.70
   4 -13  -5    3.80    5.90
   4 -13  -5    4.10    1.10
  -4 -13   5    5.80    2.50
  -4 -13   5    5.90    1.10
   4  13  -5    4.60    0.40
   3 -13  -5   12.70    1.60
  -3 -13   5   11.00    1.40
   3 -13  -5    6.60    6.90
  -3 -13   5   10.00    3.80
  -3  13   5   11.20    1.10
   2 -13  -5    0.90    0.60
  -2 -13   5   -0.70    2.00
  -2 -13   5   -0.10    0.40
   2 -13  -5    5.00    5.80
  -1 -13   5   48.30    2.30
  -1 -13   5   46.30    1.60
   1 -13  -5   49.20    9.00
  -1 -13   5   48.50    5.80
   1 -13  -5   54.79    2.40
   0 -13  -5    3.10    4.80
   0 -13   5    1.60    0.70
   0 -13  -5    2.70    0.80
   0 -13   5    3.20    2.80
   0 -13   5    1.30    0.40
   1 -13   5    0.80    0.40
  -1 -13  -5   -1.10    3.20
  -1 -13  -5    0.80    0.60
   1 -13   5    0.20    0.60
   1 -13   5   -3.50    2.70
   2 -13   5    6.50    1.30
  -2 -13  -5    3.00    2.70
  -2 -13  -5    6.50    1.10
   2 -13   5    6.90    8.20
   2  13   5    7.00    0.90
  -3 -13  -5    1.80    0.60
   3 -13   5   -1.30    4.10
  -3 -13  -5    3.60    2.60
   3 -13   5    1.50    0.80
   3  13   5    2.70    0.70
  -3  13  -5    1.30    0.80
  -4 -13  -5    0.50    0.60
   4 -13   5   -0.20    4.70
  -4 -13  -5    2.00    2.00
   4 -13   5   -1.20    0.50
   4  13   5    0.30    0.50
  -4  13  -5    0.40    0.40
  -5 -13  -5    2.70    1.80
   5 -13   5    2.00    1.70
   5 -13   5    3.00    4.70
   5 -13   5    2.00    0.70
  -5 -13  -5    1.50    0.80
   5  13   5    2.10    0.70
  -6 -13  -5    0.40    0.90
   6 -13   5    2.90    2.10
   6 -13   5    1.90    1.00
   6 -13   5   -0.20    4.40
   6  13   5    0.40    0.70
   7 -13   5    0.80    1.90
  -7 -13  -5    0.50    0.70
   7 -13   5    4.80    5.40
   7 -13   5   -0.90    0.80
   7  13   5   -0.70    0.80
   8 -13   5   -1.90    2.30
   8 -13   5    9.90    6.10
  -8 -13  -5   -0.60    0.80
   8  13   5    1.90    1.10
  -9 -13  -5    1.00    1.10
   9 -13   5   -0.10    2.40
   9  13   5    1.40    1.40
   9 -14  -5    2.70    2.90
  -9 -14   5    1.20    1.00
   9 -14  -5   -0.20    1.40
   9 -14  -5   10.80    7.40
   8 -14  -5    4.60    7.70
   8 -14  -5   -1.30    2.70
  -8 -14   5   -1.10    0.70
   8 -14  -5   -1.50    1.20
   8  14  -5   -0.60    0.80
   7 -14  -5    0.60    1.00
   7 -14  -5   -1.20    7.60
  -7 -14   5    1.30    0.90
   7  14  -5    1.30    0.70
  -6 -14   5   14.20    1.90
   6 -14  -5    6.00    7.30
   6 -14  -5   10.50    1.70
   6  14  -5    8.60    0.80
   5 -14  -5    5.10    6.80
   5 -14  -5   -1.40    0.80
  -5 -14   5    0.70    0.70
   5  14  -5    0.30    0.30
  -4 -14   5    2.20    2.00
  -4 -14   5    1.90    0.80
   4 -14  -5    2.20    0.90
   4 -14  -5    2.50    5.90
   3 -14  -5   -1.00    5.50
   3 -14  -5    0.40    0.60
  -3 -14   5    2.10    2.30
  -3 -14   5    0.00    0.60
   2 -14  -5    7.00    1.20
   2 -14  -5   -0.20    4.90
  -2 -14   5    5.50    3.00
  -2 -14   5    6.00    1.10
  -1 -14   5   -2.90    2.10
  -1 -14   5   -0.10    0.60
  -1 -14   5    0.90    0.40
   0 -14  -5   -6.00    2.90
   0 -14   5    0.80    3.30
   0 -14   5    0.20    0.50
  -1 -14  -5   -1.20    2.20
   1 -14   5    0.30    0.60
  -1 -14  -5    0.60    0.60
   1 -14   5   -1.10    2.80
   2 -14   5    0.30    0.60
   2 -14   5   -0.40    3.80
  -2 -14  -5    1.00    0.60
  -2 -14  -5    1.20    2.50
   3 -14   5    1.30    0.80
   3 -14   5    0.50    3.70
  -3 -14  -5    1.50    0.70
  -3 -14  -5    0.30    1.90
   3  14   5    1.40    0.60
   4 -14   5    0.00    0.80
  -4 -14  -5    2.80    2.50
   4 -14   5   -0.80    4.00
   4 -14   5    3.90    1.80
  -4 -14  -5    1.60    0.80
   4  14   5    1.90    0.70
  -4  14  -5    1.30    0.60
   5 -14   5   -1.00    4.10
  -5 -14  -5    4.20    2.40
   5 -14   5    0.40    0.70
  -5 -14  -5    1.80    0.90
   5  14   5    1.70    0.70
  -6 -14  -5    5.70    1.50
   6 -14   5    6.10    1.60
   6 -14   5   11.10    6.00
   6 -14   5    2.60    2.30
   6  14   5    7.00    1.20
   7 -14   5    1.40    1.20
  -7 -14  -5    0.60    0.90
   7 -14   5   -0.90    2.10
   7 -14   5    6.00    5.90
   7  14   5    1.70    1.00
   8 -14   5    0.10    1.10
  -8 -14  -5    0.90    1.00
   8 -14   5    6.90    5.50
   8 -14   5    0.00    2.30
   8  14   5   -0.80    1.00
   8 -15  -5   -0.50    7.40
  -8 -15   5    1.20    1.00
   8 -15  -5    0.20    1.30
  -7 -15   5   -0.10    0.80
   7 -15  -5    3.10    1.30
   7 -15  -5    2.40    6.40
  -6 -15   5    0.70    1.00
   6 -15  -5   -4.00    6.80
   6 -15  -5   -0.80    1.10
   6  15  -5    0.10    0.40
   5 -15  -5    5.10    7.40
  -5 -15   5    1.50    0.90
   5 -15  -5    0.90    1.00
   4 -15  -5    1.30    5.60
  -4 -15   5   -0.20    0.50
   4 -15  -5   -0.70    0.60
  -4 -15   5    1.00    2.40
   3 -15  -5   -3.80    3.90
  -3 -15   5    3.00    0.90
   3 -15  -5    2.50    0.90
  -2 -15   5    1.40    2.00
   2 -15  -5   -1.00    4.40
   2 -15  -5    1.20    0.80
  -2 -15   5    1.30    0.60
   1 -15  -5    1.40    0.70
   1 -15  -5   -1.40    4.60
  -1 -15   5    1.30    2.00
  -1 -15   5    0.80    0.60
   0 -15  -5    4.00    4.30
   0 -15  -5    2.00    0.80
   0 -15   5    1.80    0.80
   0 -15   5    3.80    3.60
  -1 -15  -5    4.50    3.70
  -1 -15  -5    1.20    0.70
   1 -15   5    1.30    0.70
   1 -15   5   -2.80    2.60
  -2 -15  -5    5.10    2.40
  -2 -15  -5    7.50    1.20
   2 -15   5    8.00    1.40
   2 -15   5    5.60    4.10
   3 -15   5    4.90    4.50
  -3 -15  -5    6.90    1.30
   3 -15   5    7.00    1.40
  -3 -15  -5    5.50    2.60
   3  15   5    7.80    1.10
   4 -15   5    4.40    1.10
  -4 -15  -5    7.10    1.30
   4 -15   5    5.80    5.20
  -4 -15  -5   10.10    3.50
   4 -15   5    3.00    1.80
  -4  15  -5    4.00    0.80
   4  15   5    7.80    1.10
   5 -15   5    4.70    5.10
   5 -15   5    2.50    1.20
   5 -15   5    1.20    1.60
  -5 -15  -5    2.80    2.50
  -5 -15  -5    1.10    1.00
   5  15   5    2.20    0.80
   6 -15   5    7.70    1.70
  -6 -15  -5    7.70    1.60
   6 -15   5    7.90    5.70
   6 -15   5    5.40    2.50
   6  15   5    8.10    1.30
   7 -15   5   -2.00    1.90
   7 -15   5   -0.30    1.20
   7 -15   5   -2.40    4.90
   7  15   5    0.10    1.00
  -8 -15  -5    1.10    1.10
   8 -15   5   12.80    6.80
   8 -15   5    0.20    1.20
   8 -15   5    4.20    3.10
   8  15   5    1.90    1.20
   8 -16  -5   -1.70    2.40
   8 -16  -5    2.70    1.30
  -8 -16   5   -1.00    0.90
   8 -16  -5    5.70    7.90
  -7 -16   5    0.80    1.10
   7 -16  -5    2.10    6.10
   6 -16  -5   -1.30    5.90
  -6 -16   5    1.70    1.00
   6 -16  -5    0.60    0.90
  -5 -16   5    3.30    1.00
   5 -16  -5    4.30    1.40
   5 -16  -5   -0.50    6.60
   4 -16  -5    3.90    5.50
  -4 -16   5    1.00    2.40
   4 -16  -5    1.70    1.00
  -4 -16   5    2.40    1.00
  -3 -16   5   -0.30    0.80
   3 -16  -5    0.30    0.70
  -3 -16   5    3.80    2.80
   3 -16  -5    0.30    4.30
  -2 -16   5    2.30    2.40
   2 -16  -5    1.80    0.90
   2 -16  -5    2.00    4.90
  -2 -16   5    3.30    1.00
  -1 -16   5   10.00    1.50
  -1 -16   5    6.00    3.10
   1 -16  -5    6.20    1.30
   1 -16  -5    7.10    4.60
   0 -16   5    1.90    2.50
   0 -16  -5    2.50    3.80
   0 -16   5    2.50    0.90
   0 -16  -5    2.20    0.80
   1 -16   5    2.50    3.00
   1 -16   5    6.80    1.30
  -1 -16  -5    8.40    3.60
  -1 -16  -5    8.20    1.50
   2 -16   5    4.00    3.60
  -2 -16  -5    7.30    1.30
   2 -16   5    4.10    1.20
   2 -16   5    6.40    1.60
  -2 -16  -5    2.10    2.30
   3 -16   5    6.90    4.00
  -3 -16  -5    3.30    1.00
  -3 -16  -5    7.70    4.20
   3 -16   5    4.00    1.20
   3 -16   5    2.30    1.60
   4 -16   5    3.60    1.80
   4 -16   5   -0.90    0.90
   4 -16   5    1.60    4.20
  -4 -16  -5    0.70    0.70
  -4 -16  -5   -0.70    2.10
   4  16   5   -0.30    0.60
   5 -16   5   15.90    2.20
   5 -16   5   11.50    6.10
  -5 -16  -5   10.20    1.70
  -5 -16  -5    8.70    3.30
   5 -16   5   10.80    2.50
   5  16   5   15.10    1.30
  -6 -16  -5    3.60    1.30
   6 -16   5    2.30    1.10
   6 -16   5    0.60    1.90
   6 -16   5    8.20    5.50
   6  16   5    2.10    1.00
  -7 -16  -5    1.00    1.10
   7 -16   5    3.00    4.60
   7 -16   5    3.00    2.30
   7 -16   5    2.30    1.40
   7  16   5    1.80    1.10
   7 -17  -5    1.00    1.40
   7 -17  -5    1.40    2.60
  -7 -17   5    1.50    1.30
   7 -17  -5    4.60    5.20
   6 -17  -5    1.20    6.00
   6 -17  -5    4.10    1.80
  -6 -17   5    2.10    1.30
   5 -17  -5    2.50    1.20
   5 -17  -5   -1.30    4.80
  -5 -17   5    2.00    1.00
  -4 -17   5    1.00    0.90
   4 -17  -5   -0.50    0.80
   4 -17  -5   -1.40    5.50
  -4 -17   5    0.00    2.00
  -3 -17   5   -1.60    2.60
   3 -17  -5    4.70    5.80
  -2 -17   5    0.60    0.80
   2 -17  -5   -0.90    4.10
   2 -17  -5    1.50    0.90
  -2 -17   5    2.00    2.50
   1 -17  -5    7.00    4.50
  -1 -17   5    4.40    1.20
   1 -17  -5    5.70    1.20
  -1 -17   5    3.60    2.60
   0 -17  -5    4.30    1.20
   0 -17   5    2.40    0.90
   0 -17  -5    1.90    3.00
   0 -17   5    3.50    1.10
   0 -17   5    5.70    3.80
   1 -17   5    3.50    3.10
  -1 -17  -5    1.20    2.80
  -1 -17  -5    1.60    0.80
   1 -17   5   -0.70    0.70
   1 -17   5   -0.20    1.00
   2 -17   5    1.30    0.90
  -2 -17  -5    2.70    2.30
  -2 -17  -5    2.80    0.90
   2 -17   5    3.10    3.50
   2 -17   5    1.80    1.50
   3 -17   5    1.00    0.90
  -3 -17  -5    3.60    1.10
   3 -17   5    5.70    4.70
   3 -17   5    1.80    1.60
  -3 -17  -5    1.20    2.30
   4 -17   5    1.10    3.80
  -4 -17  -5    1.80    0.90
   4 -17   5    1.70    1.70
  -4 -17  -5    1.70    2.40
   4 -17   5    0.90    0.90
   5 -17   5   -0.30    1.70
   5 -17   5    1.60    1.00
   5 -17   5    4.90    4.30
  -5 -17  -5    0.80    1.00
   5  17   5    1.10    0.90
   6 -17   5    9.80    5.50
   6 -17   5    3.20    1.40
  -6 -17  -5    0.20    1.00
   6 -17   5    2.70    2.20
   6  17   5    2.60    0.90
   7 -17   5   -1.10    1.00
  -7 -17  -5    2.40    1.20
   7 -17   5    7.20    4.10
   7 -17   5    3.20    2.40
  -6 -18   5    0.80    1.10
   6 -18  -5    1.20    1.20
   6 -18  -5   12.00    6.30
  -5 -18   5    1.60    1.10
   5 -18  -5    1.00    4.60
  -4 -18   5    2.40    1.10
  -4 -18   5    2.60    2.90
   4 -18  -5    1.40    5.20
   4 -18  -5    0.90    0.90
  -3 -18   5    2.60    2.80
   3 -18  -5    2.40    4.90
  -3 -18   5    1.30    0.90
   3 -18  -5    0.20    0.90
   2 -18  -5    0.60    0.80
  -2 -18   5    0.20    0.80
   2 -18  -5    0.00    4.20
  -2 -18   5    1.40    2.60
   1 -18  -5    0.80    0.90
  -1 -18   5    0.00    2.70
   1 -18  -5    8.20    4.40
  -1 -18   5    0.90    1.00
   0 -18  -5    3.60    1.30
   0 -18   5    3.70    1.10
   0 -18  -5    3.10    3.40
   0 -18   5    4.90    4.10
   0 -18   5    2.50    0.80
  -1 -18  -5    0.70    0.80
  -1 -18  -5    1.40    2.50
   1 -18   5    0.00    0.80
   1 -18   5   -0.10    1.60
   1 -18   5    2.80    3.80
  -2 -18  -5    0.60    2.00
   2 -18   5    2.60    1.50
   2 -18   5   -1.10    3.30
   2 -18   5    3.20    1.10
  -2 -18  -5    1.00    0.90
  -3 -18  -5    1.50    1.00
   3 -18   5    0.00    1.60
   3 -18   5    0.00    1.00
  -3 -18  -5    3.70    3.10
   3 -18   5    2.50    3.00
  -4 -18  -5    3.00    1.20
   4 -18   5    3.40    2.10
   4 -18   5    8.40    6.20
  -4 -18  -5    4.90    2.80
   4 -18   5    3.00    1.20
   5 -18   5    4.80    2.30
  -5 -18  -5    1.40    1.10
  -5 -18  -5    4.30    3.20
   5 -18   5    3.20    1.30
   5 -18   5   12.00    6.20
   6 -18   5    3.80    2.30
   6 -18   5    8.20    4.60
  -6 -18  -5   -0.10    1.10
   6 -18   5   -0.20    1.30
   5 -19  -5    0.40    1.10
  -5 -19   5   -1.50    1.10
   5 -19  -5    8.40    5.50
   4 -19  -5   -0.20    1.00
  -4 -19   5    0.40    1.10
  -4 -19   5    0.90    2.30
   4 -19  -5    9.90    5.90
   3 -19  -5   -0.20    1.00
  -3 -19   5    5.10    3.80
  -3 -19   5    0.20    1.00
  -2 -19   5   -0.60    0.70
   2 -19  -5    5.00    4.60
   2 -19  -5    0.60    1.00
  -2 -19   5    0.10    2.00
  -1 -19   5    0.20    1.00
   1 -19  -5    0.60    0.80
  -1 -19   5    0.00    2.50
   1 -19  -5    4.90    3.50
   0 -19   5    2.30    2.50
   0 -19  -5    0.90    1.00
   0 -19   5    0.90    1.00
   0 -19  -5    2.10    2.80
   1 -19   5    1.90    1.20
  -1 -19  -5    1.40    0.90
   1 -19   5    3.60    4.10
  -1 -19  -5    3.00    2.60
   2 -19   5    1.50    1.60
   2 -19   5    3.00    1.10
[truncated: 2,220,868 more chars]
